# Supplementary material for: Paralog Explorer: A resource for mining information about paralogs in common research organisms
Source: Comput Struct Biotechnol J. 2022 Nov 24;20:6570–7. doi: 10.1016/j.csbj.2022.11.041 (PMC9712503; doi:10.1016/j.csbj.2022.11.041)
Supplement: Supplementary data 1 [file mmc1.xlsx]

## Sheet: Supplemnentary_table
gene1 id	gene2 id	gene1 name	gene2 name	transcript1 id	transcript2 id	protein1 id	protein2 id	Compare with Paralog Explorer	DIOPT score
ENSG00000000938	ENSG00000197122	FGR	SRC	ENST00000374005	ENST00000373578	ENSP00000363117	ENSP00000362680	top1	6
ENSG00000003096	ENSG00000198642	KLHL13	KLHL9	ENST00000469946	ENST00000359039	ENSP00000419803	ENSP00000351933	top1	7
ENSG00000005381	ENSG00000121053	MPO	EPX	ENST00000225275	ENST00000225371	ENSP00000225275	ENSP00000225371	top1	8
ENSG00000006059	ENSG00000131738	KRT33A	KRT33B	ENST00000007735	ENST00000251646	ENSP00000007735	ENSP00000251646	top1	6
ENSG00000007216	ENSG00000141485	SLC13A2	SLC13A5	ENST00000444914	ENST00000433363	ENSP00000392411	ENSP00000406220	top1	8
ENSG00000007264	ENSG00000103653	MATK	CSK	ENST00000395045	ENST00000220003	ENSP00000378485	ENSP00000220003	top1	5
ENSG00000007314	ENSG00000183873	SCN4A	SCN5A	ENST00000435607	ENST00000413689	ENSP00000396320	ENSP00000410257	top1	6
ENSG00000007350	ENSG00000151005	TKTL1	TKTL2	ENST00000369915	ENST00000280605	ENSP00000358931	ENSP00000280605	top1	7
ENSG00000008056	ENSG00000185666	SYN1	SYN3	ENST00000295987	ENST00000358763	ENSP00000295987	ENSP00000351614	top1	8
ENSG00000008118	ENSG00000183049	CAMK1G	CAMK1D	ENST00000009105	ENST00000619168	ENSP00000009105	ENSP00000478874	top1	7
ENSG00000008128	ENSG00000248333	CDK11A	CDK11B	ENST00000378633	ENST00000407249	ENSP00000367900	ENSP00000464036	top1	6
ENSG00000008513	ENSG00000157350	ST3GAL1	ST3GAL2	ENST00000521180	ENST00000393640	ENSP00000428540	ENSP00000377257	top1	5
ENSG00000009709	ENSG00000135903	PAX7	PAX3	ENST00000375375	ENST00000392069	ENSP00000364524	ENSP00000375921	top1	8
ENSG00000010295	ENSG00000169991	IFFO1	IFFO2	ENST00000619571	ENST00000455833	ENSP00000482285	ENSP00000387941	top1	2
ENSG00000010379	ENSG00000111181	SLC6A13	SLC6A12	ENST00000343164	ENST00000424061	ENSP00000339260	ENSP00000399136	top1	7
ENSG00000010438	ENSG00000204983	PRSS3	PRSS1	ENST00000361005	ENST00000311737	ENSP00000354280	ENSP00000308720	top1	6
ENSG00000010932	ENSG00000094963	FMO1	FMO2	ENST00000354841	ENST00000209929	ENSP00000346901	ENSP00000209929	top1	7
ENSG00000012223	ENSG00000091513	LTF	TF	ENST00000231751	ENST00000402696	ENSP00000231751	ENSP00000385834	top1	7
ENSG00000013441	ENSG00000113240	CLK1	CLK4	ENST00000434813	ENST00000316308	ENSP00000394734	ENSP00000316948	top1	6
ENSG00000014216	ENSG00000137225	CAPN1	CAPN11	ENST00000527323	ENST00000398776	ENSP00000431984	ENSP00000381758	top1	7
ENSG00000016490	ENSG00000016602	CLCA1	CLCA4	ENST00000234701	ENST00000370563	ENSP00000234701	ENSP00000359594	top1	6
ENSG00000023445	ENSG00000110330	BIRC3	BIRC2	ENST00000263464	ENST00000613397	ENSP00000263464	ENSP00000477613	top1	7
ENSG00000026559	ENSG00000178342	KCNG1	KCNG2	ENST00000371571	ENST00000316249	ENSP00000360626	ENSP00000315654	top1	4
ENSG00000027644	ENSG00000140443	INSRR	IGF1R	ENST00000368195	ENST00000650285	ENSP00000357178	ENSP00000497069	top1	7
ENSG00000032444	ENSG00000130653	PNPLA6	PNPLA7	ENST00000414982	ENST00000406427	ENSP00000407509	ENSP00000384610	top1	7
ENSG00000034053	ENSG00000107282	APBA2	APBA1	ENST00000558402	ENST00000265381	ENSP00000453293	ENSP00000265381	top1	5
ENSG00000036565	ENSG00000165646	SLC18A1	SLC18A2	ENST00000440926	ENST00000298472	ENSP00000387549	ENSP00000298472	top1	8
ENSG00000037042	ENSG00000131462	TUBG2	TUBG1	ENST00000251412	ENST00000251413	ENSP00000251412	ENSP00000251413	top1	8
ENSG00000037241	ENSG00000161970	RPL26L1	RPL26	ENST00000521476	ENST00000584164	ENSP00000428223	ENSP00000463784	top1	8
ENSG00000039068	ENSG00000062038	CDH1	CDH3	ENST00000261769	ENST00000264012	ENSP00000261769	ENSP00000264012	top1	6
ENSG00000046653	ENSG00000123560	GPM6B	PLP1	ENST00000316715	ENST00000612423	ENSP00000316861	ENSP00000481006	top1	6
ENSG00000048540	ENSG00000166407	LMO3	LMO1	ENST00000540445	ENST00000335790	ENSP00000442786	ENSP00000338207	top1	6
ENSG00000048828	ENSG00000184083	FAM120A	FAM120C	ENST00000277165	ENST00000375180	ENSP00000277165	ENSP00000364324	top1	6
ENSG00000053371	ENSG00000162482	AKR7A2	AKR7A3	ENST00000235835	ENST00000361640	ENSP00000235835	ENSP00000355377	top1	9
ENSG00000054598	ENSG00000176692	FOXC1	FOXC2	ENST00000645831	ENST00000320354	ENSP00000493906	ENSP00000326371	top1	7
ENSG00000055957	ENSG00000162267	ITIH1	ITIH3	ENST00000273283	ENST00000449956	ENSP00000273283	ENSP00000415769	top1	6
ENSG00000059804	ENSG00000173262	SLC2A3	SLC2A14	ENST00000075120	ENST00000539924	ENSP00000075120	ENSP00000445929	top1	8
ENSG00000060558	ENSG00000088256	GNA15	GNA11	ENST00000262958	ENST00000078429	ENSP00000262958	ENSP00000078429	top1	6
ENSG00000061492	ENSG00000075290	WNT8A	WNT8B	ENST00000506684	ENST00000343737	ENSP00000426653	ENSP00000340677	top1	5
ENSG00000062598	ENSG00000155849	ELMO2	ELMO1	ENST00000290246	ENST00000310758	ENSP00000290246	ENSP00000312185	top1	7
ENSG00000063245	ENSG00000072134	EPN1	EPN2	ENST00000411543	ENST00000314728	ENSP00000406209	ENSP00000320543	top1	8
ENSG00000064666	ENSG00000130176	CNN2	CNN1	ENST00000562958	ENST00000252456	ENSP00000456436	ENSP00000252456	top1	7
ENSG00000065150	ENSG00000137040	IPO5	RANBP6	ENST00000261574	ENST00000259569	ENSP00000261574	ENSP00000259569	top1	7
ENSG00000065371	ENSG00000114547	ROPN1	ROPN1B	ENST00000184183	ENST00000514116	ENSP00000184183	ENSP00000426271	top1	7
ENSG00000065621	ENSG00000148834	GSTO2	GSTO1	ENST00000338595	ENST00000369713	ENSP00000345023	ENSP00000358727	top1	7
ENSG00000065911	ENSG00000163738	MTHFD2	MTHFD2L	ENST00000394053	ENST00000395759	ENSP00000377617	ENSP00000379108	top1	7
ENSG00000066427	ENSG00000123594	ATXN3	ATXN3L	ENST00000558190	ENST00000380622	ENSP00000478320	ENSP00000369996	top1	8
ENSG00000066813	ENSG00000183747	ACSM2B	ACSM2A	ENST00000329697	ENST00000573854	ENSP00000327453	ENSP00000459451	top1	7
ENSG00000067057	ENSG00000141959	PFKP	PFKL	ENST00000381125	ENST00000349048	ENSP00000370517	ENSP00000269848	top1	8
ENSG00000067082	ENSG00000118263	KLF6	KLF7	ENST00000497571	ENST00000309446	ENSP00000419923	ENSP00000309570	top1	6
ENSG00000067167	ENSG00000174599	TRAM1	TRAM1L1	ENST00000262213	ENST00000310754	ENSP00000262213	ENSP00000309402	top1	6
ENSG00000067225	ENSG00000143627	PKM	PKLR	ENST00000319622	ENST00000342741	ENSP00000320171	ENSP00000339933	top1	8
ENSG00000068024	ENSG00000108840	HDAC4	HDAC5	ENST00000345617	ENST00000225983	ENSP00000264606	ENSP00000225983	top1	7
ENSG00000069011	ENSG00000107859	PITX1	PITX3	ENST00000265340	ENST00000370002	ENSP00000265340	ENSP00000359019	top1	6
ENSG00000069535	ENSG00000189221	MAOB	MAOA	ENST00000378069	ENST00000338702	ENSP00000367309	ENSP00000340684	top1	7
ENSG00000070756	ENSG00000151846	PABPC1	PABPC3	ENST00000318607	ENST00000281589	ENSP00000313007	ENSP00000281589	top1	7
ENSG00000070778	ENSG00000152104	PTPN21	PTPN14	ENST00000556564	ENST00000366956	ENSP00000452414	ENSP00000355923	top1	7
ENSG00000070831	ENSG00000136238	CDC42	RAC1	ENST00000648594	ENST00000356142	ENSP00000497733	ENSP00000348461	top1	6
ENSG00000070886	ENSG00000154928	EPHA8	EPHB1	ENST00000166244	ENST00000398015	ENSP00000166244	ENSP00000381097	top1	7
ENSG00000071859	ENSG00000145945	FAM50A	FAM50B	ENST00000393600	ENST00000380274	ENSP00000377225	ENSP00000369627	top1	6
ENSG00000072042	ENSG00000139988	RDH11	RDH12	ENST00000381346	ENST00000551171	ENSP00000370750	ENSP00000449079	top1	8
ENSG00000072062	ENSG00000165059	PRKACA	PRKACG	ENST00000308677	ENST00000377276	ENSP00000309591	ENSP00000366488	top1	8
ENSG00000072133	ENSG00000177189	RPS6KA6	RPS6KA3	ENST00000262752	ENST00000645845	ENSP00000262752	ENSP00000494131	top1	7
ENSG00000072163	ENSG00000169756	LIMS2	LIMS1	ENST00000324938	ENST00000338045	ENSP00000326888	ENSP00000337598	top1	7
ENSG00000072694	ENSG00000143226	FCGR2B	FCGR2A	ENST00000358671	ENST00000271450	ENSP00000351497	ENSP00000271450	top1	5
ENSG00000072858	ENSG00000149577	SIDT1	SIDT2	ENST00000393830	ENST00000324225	ENSP00000377416	ENSP00000314023	top1	8
ENSG00000072958	ENSG00000129354	AP1M1	AP1M2	ENST00000444449	ENST00000590923	ENSP00000388996	ENSP00000465685	top1	7
ENSG00000073792	ENSG00000136231	IGF2BP2	IGF2BP3	ENST00000457616	ENST00000258729	ENSP00000410242	ENSP00000258729	top1	8
ENSG00000074590	ENSG00000163545	NUAK1	NUAK2	ENST00000261402	ENST00000367157	ENSP00000261402	ENSP00000356125	top1	6
ENSG00000075035	ENSG00000179314	WSCD2	WSCD1	ENST00000547525	ENST00000574946	ENSP00000448047	ENSP00000460825	top1	4
ENSG00000075275	ENSG00000143126	CELSR1	CELSR2	ENST00000262738	ENST00000271332	ENSP00000262738	ENSP00000271332	top1	6
ENSG00000075388	ENSG00000111241	FGF4	FGF6	ENST00000168712	ENST00000228837	ENSP00000168712	ENSP00000228837	top1	4
ENSG00000075429	ENSG00000105605	CACNG5	CACNG7	ENST00000533854	ENST00000391767	ENSP00000436836	ENSP00000375647	top1	6
ENSG00000075891	ENSG00000125618	PAX2	PAX8	ENST00000370296	ENST00000263334	ENSP00000359319	ENSP00000263334	top1	6
ENSG00000076067	ENSG00000144642	RBMS2	RBMS3	ENST00000262031	ENST00000383767	ENSP00000262031	ENSP00000373277	top1	7
ENSG00000076770	ENSG00000139793	MBNL3	MBNL2	ENST00000370853	ENST00000376673	ENSP00000359890	ENSP00000365861	top1	6
ENSG00000076864	ENSG00000132359	RAP1GAP	RAP1GAP2	ENST00000374763	ENST00000254695	ENSP00000363895	ENSP00000254695	top1	7
ENSG00000077616	ENSG00000086205	NAALAD2	FOLH1	ENST00000534061	ENST00000256999	ENSP00000432481	ENSP00000256999	top1	7
ENSG00000078098	ENSG00000197635	FAP	DPP4	ENST00000188790	ENST00000360534	ENSP00000188790	ENSP00000353731	top1	7
ENSG00000078668	ENSG00000165637	VDAC3	VDAC2	ENST00000521158	ENST00000313132	ENSP00000428845	ENSP00000361635	top1	8
ENSG00000079739	ENSG00000154330	PGM1	PGM5	ENST00000371083	ENST00000396396	ENSP00000360124	ENSP00000379678	top1	7
ENSG00000079974	ENSG00000144134	RABL2B	RABL2A	ENST00000395593	ENST00000409875	ENSP00000378958	ENSP00000387229	top1	7
ENSG00000080007	ENSG00000184735	DDX43	DDX53	ENST00000370336	ENST00000327968	ENSP00000359361	ENSP00000368667	top1	7
ENSG00000081248	ENSG00000151067	CACNA1S	CACNA1C	ENST00000362061	ENST00000347598	ENSP00000355192	ENSP00000266376	top1	8
ENSG00000081818	ENSG00000112852	PCDHB4	PCDHB2	ENST00000194152	ENST00000194155	ENSP00000194152	ENSP00000194155	top1	7
ENSG00000082014	ENSG00000108604	SMARCD3	SMARCD2	ENST00000262188	ENST00000448276	ENSP00000262188	ENSP00000392617	top1	8
ENSG00000082458	ENSG00000132535	DLG3	DLG4	ENST00000374360	ENST00000648172	ENSP00000363480	ENSP00000497806	top1	7
ENSG00000082684	ENSG00000112902	SEMA5B	SEMA5A	ENST00000451055	ENST00000382496	ENSP00000389588	ENSP00000371936	top1	8
ENSG00000083444	ENSG00000106397	PLOD1	PLOD3	ENST00000196061	ENST00000223127	ENSP00000196061	ENSP00000223127	top1	8
ENSG00000083720	ENSG00000198754	OXCT1	OXCT2	ENST00000196371	ENST00000327582	ENSP00000196371	ENSP00000361914	top1	8
ENSG00000083750	ENSG00000155876	RRAGB	RRAGA	ENST00000262850	ENST00000380527	ENSP00000262850	ENSP00000369899	top1	9
ENSG00000083812	ENSG00000249471	ZNF324	ZNF324B	ENST00000536459	ENST00000336614	ENSP00000444812	ENSP00000337473	top1	5
ENSG00000083844	ENSG00000204524	ZNF264	ZNF805	ENST00000263095	ENST00000414468	ENSP00000263095	ENSP00000412999	top1	4
ENSG00000084070	ENSG00000112305	SMAP2	SMAP1	ENST00000372718	ENST00000370455	ENSP00000361803	ENSP00000359484	top1	8
ENSG00000084234	ENSG00000142192	APLP2	APP	ENST00000650012	ENST00000346798	ENSP00000497691	ENSP00000284981	top1	8
ENSG00000084628	ENSG00000101198	NKAIN1	NKAIN4	ENST00000373736	ENST00000370316	ENSP00000362841	ENSP00000359340	top1	5
ENSG00000085265	ENSG00000160339	FCN1	FCN2	ENST00000371806	ENST00000291744	ENSP00000360871	ENSP00000291744	top1	6
ENSG00000086159	ENSG00000167580	AQP6	AQP2	ENST00000315520	ENST00000199280	ENSP00000320247	ENSP00000199280	top1	5
ENSG00000086548	ENSG00000124469	CEACAM6	CEACAM8	ENST00000199764	ENST00000244336	ENSP00000199764	ENSP00000244336	top1	6
ENSG00000087086	ENSG00000132446	FTL	FTHL17	ENST00000331825	ENST00000359202	ENSP00000366525	ENSP00000368207	top1	5
ENSG00000087510	ENSG00000137203	TFAP2C	TFAP2A	ENST00000201031	ENST00000379613	ENSP00000201031	ENSP00000368933	top1	7
ENSG00000087995	ENSG00000165055	METTL2A	METTL2B	ENST00000311506	ENST00000262432	ENSP00000309610	ENSP00000262432	top1	8
ENSG00000088881	ENSG00000108001	EBF4	EBF3	ENST00000380648	ENST00000368648	ENSP00000370022	ENSP00000357637	top1	7
ENSG00000088926	ENSG00000164344	F11	KLKB1	ENST00000403665	ENST00000264690	ENSP00000384957	ENSP00000264690	top1	4
ENSG00000089012	ENSG00000101307	SIRPG	SIRPB1	ENST00000303415	ENST00000381605	ENSP00000305529	ENSP00000371018	top1	7
ENSG00000089057	ENSG00000170482	SLC23A2	SLC23A1	ENST00000379333	ENST00000353963	ENSP00000368637	ENSP00000302851	top1	8
ENSG00000089250	ENSG00000164867	NOS1	NOS3	ENST00000618760	ENST00000297494	ENSP00000477999	ENSP00000297494	top1	7
ENSG00000090659	ENSG00000104938	CD209	CLEC4M	ENST00000315599	ENST00000327325	ENSP00000315477	ENSP00000316228	top1	8
ENSG00000090889	ENSG00000226650	KIF4A	KIF4B	ENST00000374403	ENST00000435029	ENSP00000363524	ENSP00000387875	top1	8
ENSG00000090975	ENSG00000110697	PITPNM2	PITPNM1	ENST00000320201	ENST00000356404	ENSP00000322218	ENSP00000348772	top1	7
ENSG00000092054	ENSG00000197616	MYH7	MYH6	ENST00000355349	ENST00000405093	ENSP00000347507	ENSP00000386041	top1	8
ENSG00000092199	ENSG00000179172	HNRNPC	HNRNPCL1	ENST00000554455	ENST00000317869	ENSP00000451291	ENSP00000365370	top1	5
ENSG00000092841	ENSG00000196465	MYL6	MYL6B	ENST00000550697	ENST00000553066	ENSP00000446955	ENSP00000450385	top1	8
ENSG00000095110	ENSG00000204361	NXPE1	NXPE2	ENST00000251921	ENST00000389586	ENSP00000251921	ENSP00000374237	top1	7
ENSG00000095587	ENSG00000168487	TLL2	BMP1	ENST00000357947	ENST00000306385	ENSP00000350630	ENSP00000305714	top1	8
ENSG00000096006	ENSG00000124490	CRISP3	CRISP2	ENST00000433368	ENST00000616725	ENSP00000389026	ENSP00000484609	top1	7
ENSG00000099308	ENSG00000105613	MAST3	MAST1	ENST00000262811	ENST00000251472	ENSP00000262811	ENSP00000251472	top1	7
ENSG00000099399	ENSG00000214107	MAGEB2	MAGEB1	ENST00000378988	ENST00000378981	ENSP00000368273	ENSP00000368264	top1	7
ENSG00000099860	ENSG00000130222	GADD45B	GADD45G	ENST00000215631	ENST00000252506	ENSP00000215631	ENSP00000252506	top1	6
ENSG00000099984	ENSG00000133433	GSTT2	GSTT2B	ENST00000621118	ENST00000290765	ENSP00000481555	ENSP00000290765	top1	5
ENSG00000100055	ENSG00000105443	CYTH4	CYTH2	ENST00000248901	ENST00000641098	ENSP00000248901	ENSP00000493357	top1	6
ENSG00000100170	ENSG00000100191	SLC5A1	SLC5A4	ENST00000266088	ENST00000266086	ENSP00000266088	ENSP00000266086	top1	6
ENSG00000100196	ENSG00000136240	KDELR3	KDELR2	ENST00000409006	ENST00000258739	ENSP00000386918	ENSP00000258739	top1	6
ENSG00000100243	ENSG00000159348	CYB5R3	CYB5R1	ENST00000361740	ENST00000367249	ENSP00000354468	ENSP00000356218	top1	7
ENSG00000100266	ENSG00000124507	PACSIN2	PACSIN1	ENST00000263246	ENST00000620693	ENSP00000263246	ENSP00000484060	top1	7
ENSG00000100284	ENSG00000175662	TOM1	TOM1L2	ENST00000411850	ENST00000379504	ENSP00000413697	ENSP00000368818	top1	7
ENSG00000100288	ENSG00000110721	CHKB	CHKA	ENST00000406938	ENST00000265689	ENSP00000384400	ENSP00000265689	top1	8
ENSG00000100314	ENSG00000183166	CABP7	CALN1	ENST00000216144	ENST00000395275	ENSP00000216144	ENSP00000378690	top1	4
ENSG00000100316	ENSG00000140986	RPL3	RPL3L	ENST00000216146	ENST00000268661	ENSP00000346001	ENSP00000268661	top1	7
ENSG00000100336	ENSG00000128284	APOL4	APOL3	ENST00000352371	ENST00000349314	ENSP00000338260	ENSP00000344577	top1	7
ENSG00000100342	ENSG00000128335	APOL1	APOL2	ENST00000319136	ENST00000249066	ENSP00000317674	ENSP00000249066	top1	6
ENSG00000100450	ENSG00000100453	GZMH	GZMB	ENST00000216338	ENST00000216341	ENSP00000216338	ENSP00000216341	top1	7
ENSG00000100804	ENSG00000204264	PSMB5	PSMB8	ENST00000361611	ENST00000374882	ENSP00000355325	ENSP00000364016	top1	8
ENSG00000100811	ENSG00000230797	YY1	YY2	ENST00000262238	ENST00000429584	ENSP00000262238	ENSP00000389381	top1	6
ENSG00000100938	ENSG00000137198	GMPR2	GMPR	ENST00000557854	ENST00000259727	ENSP00000454038	ENSP00000259727	top1	6
ENSG00000101098	ENSG00000117016	RIMS4	RIMS3	ENST00000541604	ENST00000372684	ENSP00000439287	ENSP00000361769	top1	5
ENSG00000101144	ENSG00000153162	BMP7	BMP6	ENST00000395863	ENST00000283147	ENSP00000379204	ENSP00000283147	top1	6
ENSG00000101204	ENSG00000120903	CHRNA4	CHRNA2	ENST00000370263	ENST00000407991	ENSP00000359285	ENSP00000385026	top1	6
ENSG00000101265	ENSG00000107551	RASSF2	RASSF4	ENST00000379400	ENST00000340258	ENSP00000368710	ENSP00000339692	top1	7
ENSG00000101292	ENSG00000169618	PROKR2	PROKR1	ENST00000217270	ENST00000303786	ENSP00000217270	ENSP00000303775	top1	7
ENSG00000101413	ENSG00000141425	RPRD1B	RPRD1A	ENST00000373433	ENST00000399022	ENSP00000362532	ENSP00000381984	top1	7
ENSG00000101470	ENSG00000114854	TNNC2	TNNC1	ENST00000372555	ENST00000232975	ENSP00000361636	ENSP00000232975	top1	4
ENSG00000101489	ENSG00000159409	CELF4	CELF3	ENST00000420428	ENST00000290583	ENSP00000410584	ENSP00000290583	top1	8
ENSG00000101811	ENSG00000177613	CSTF2	CSTF2T	ENST00000415585	ENST00000331173	ENSP00000387996	ENSP00000332444	top1	8
ENSG00000101882	ENSG00000189134	NKAP	NKAPL	ENST00000371410	ENST00000343684	ENSP00000360464	ENSP00000345716	top1	8
ENSG00000101935	ENSG00000144233	AMMECR1	AMMECR1L	ENST00000262844	ENST00000272647	ENSP00000262844	ENSP00000272647	top1	8
ENSG00000102030	ENSG00000156269	NAA10	NAA11	ENST00000464845	ENST00000286794	ENSP00000417763	ENSP00000286794	top1	7
ENSG00000102057	ENSG00000171385	KCND1	KCND3	ENST00000218176	ENST00000315987	ENSP00000218176	ENSP00000319591	top1	7
ENSG00000102144	ENSG00000170950	PGK1	PGK2	ENST00000373316	ENST00000304801	ENSP00000362413	ENSP00000305995	top1	7
ENSG00000102230	ENSG00000161217	PCYT1B	PCYT1A	ENST00000379144	ENST00000292823	ENSP00000368439	ENSP00000292823	top1	8
ENSG00000102387	ENSG00000178913	TAF7L	TAF7	ENST00000372907	ENST00000313368	ENSP00000361998	ENSP00000312709	top1	7
ENSG00000102401	ENSG00000170632	ARMCX3	ARMC10	ENST00000341189	ENST00000323716	ENSP00000340672	ENSP00000319412	top1	4
ENSG00000102466	ENSG00000114279	FGF14	FGF12	ENST00000376131	ENST00000454309	ENSP00000365301	ENSP00000413496	top1	4
ENSG00000102743	ENSG00000120329	SLC25A15	SLC25A2	ENST00000338625	ENST00000239451	ENSP00000342267	ENSP00000239451	top1	7
ENSG00000102781	ENSG00000186625	KATNAL1	KATNA1	ENST00000380615	ENST00000367411	ENSP00000369989	ENSP00000356381	top1	8
ENSG00000102879	ENSG00000172725	CORO1A	CORO1B	ENST00000219150	ENST00000341356	ENSP00000219150	ENSP00000340211	top1	8
ENSG00000102996	ENSG00000157227	MMP15	MMP14	ENST00000219271	ENST00000311852	ENSP00000219271	ENSP00000308208	top1	8
ENSG00000103034	ENSG00000104419	NDRG4	NDRG1	ENST00000394282	ENST00000414097	ENSP00000377823	ENSP00000404854	top1	6
ENSG00000103044	ENSG00000105509	HAS3	HAS1	ENST00000306560	ENST00000222115	ENSP00000304440	ENSP00000222115	top1	7
ENSG00000103064	ENSG00000155465	SLC7A6	SLC7A7	ENST00000566454	ENST00000397532	ENSP00000455064	ENSP00000380666	top1	8
ENSG00000103222	ENSG00000108846	ABCC1	ABCC3	ENST00000399410	ENST00000285238	ENSP00000382342	ENSP00000285238	top1	7
ENSG00000103269	ENSG00000141314	RHBDL1	RHBDL3	ENST00000219551	ENST00000269051	ENSP00000219551	ENSP00000269051	top1	7
ENSG00000103342	ENSG00000189369	GSPT1	GSPT2	ENST00000434724	ENST00000340438	ENSP00000398131	ENSP00000341247	top1	8
ENSG00000103546	ENSG00000142319	SLC6A2	SLC6A3	ENST00000219833	ENST00000270349	ENSP00000219833	ENSP00000270349	top1	7
ENSG00000104689	ENSG00000120889	TNFRSF10A	TNFRSF10B	ENST00000221132	ENST00000276431	ENSP00000221132	ENSP00000276431	top1	6
ENSG00000104765	ENSG00000176171	BNIP3L	BNIP3	ENST00000380629	ENST00000368636	ENSP00000370003	ENSP00000357625	top1	5
ENSG00000104879	ENSG00000166165	CKM	CKB	ENST00000221476	ENST00000348956	ENSP00000221476	ENSP00000299198	top1	8
ENSG00000104972	ENSG00000131042	LILRB1	LILRB2	ENST00000324602	ENST00000391749	ENSP00000315997	ENSP00000375629	top1	6
ENSG00000105088	ENSG00000130558	OLFM2	OLFM1	ENST00000264833	ENST00000371793	ENSP00000264833	ENSP00000360858	top1	5
ENSG00000105136	ENSG00000152439	ZNF419	ZNF773	ENST00000424930	ENST00000282292	ENSP00000388864	ENSP00000282292	top1	4
ENSG00000105146	ENSG00000178999	AURKC	AURKB	ENST00000302804	ENST00000316199	ENSP00000302898	ENSP00000313950	top1	8
ENSG00000105281	ENSG00000115902	SLC1A5	SLC1A4	ENST00000542575	ENST00000234256	ENSP00000444408	ENSP00000234256	top1	6
ENSG00000105352	ENSG00000170956	CEACAM4	CEACAM3	ENST00000221954	ENST00000357396	ENSP00000221954	ENSP00000349971	top1	6
ENSG00000105383	ENSG00000105492	CD33	SIGLEC6	ENST00000262262	ENST00000425629	ENSP00000262262	ENSP00000401502	top1	5
ENSG00000105392	ENSG00000165588	CRX	OTX2	ENST00000221996	ENST00000339475	ENSP00000221996	ENSP00000343819	top1	5
ENSG00000105464	ENSG00000161509	GRIN2D	GRIN2C	ENST00000263269	ENST00000293190	ENSP00000263269	ENSP00000293190	top1	8
ENSG00000105514	ENSG00000105649	RAB3D	RAB3A	ENST00000222120	ENST00000222256	ENSP00000222120	ENSP00000222256	top1	6
ENSG00000105679	ENSG00000111640	GAPDHS	GAPDH	ENST00000222286	ENST00000396861	ENSP00000222286	ENSP00000380070	top1	7
ENSG00000105698	ENSG00000158773	USF2	USF1	ENST00000222305	ENST00000368021	ENSP00000222305	ENSP00000357000	top1	7
ENSG00000105717	ENSG00000185630	PBX4	PBX1	ENST00000251203	ENST00000420696	ENSP00000251203	ENSP00000405890	top1	6
ENSG00000105879	ENSG00000175809	CBLL1	CBLL2	ENST00000440859	ENST00000323684	ENSP00000401277	ENSP00000323348	top1	6
ENSG00000105889	ENSG00000164647	STEAP1B	STEAP1	ENST00000404369	ENST00000297205	ENSP00000384370	ENSP00000297205	top1	1
ENSG00000105968	ENSG00000164032	H2AFV	H2AFZ	ENST00000308153	ENST00000296417	ENSP00000308405	ENSP00000296417	top1	7
ENSG00000105993	ENSG00000172404	DNAJB6	DNAJB7	ENST00000262177	ENST00000307221	ENSP00000262177	ENSP00000307197	top1	6
ENSG00000106113	ENSG00000120088	CRHR2	CRHR1	ENST00000348438	ENST00000398285	ENSP00000340943	ENSP00000381333	top1	6
ENSG00000106236	ENSG00000171246	NPTX2	NPTX1	ENST00000265634	ENST00000306773	ENSP00000265634	ENSP00000307549	top1	4
ENSG00000106714	ENSG00000154529	CNTNAP3	CNTNAP3B	ENST00000297668	ENST00000377561	ENSP00000297668	ENSP00000478671	top1	7
ENSG00000107014	ENSG00000107018	RLN2	RLN1	ENST00000381627	ENST00000223862	ENSP00000371040	ENSP00000223862	top1	6
ENSG00000107625	ENSG00000165732	DDX50	DDX21	ENST00000373585	ENST00000354185	ENSP00000362687	ENSP00000346120	top1	7
ENSG00000107731	ENSG00000113763	UNC5B	UNC5A	ENST00000335350	ENST00000329542	ENSP00000334329	ENSP00000332737	top1	8
ENSG00000108018	ENSG00000156395	SORCS1	SORCS3	ENST00000263054	ENST00000369701	ENSP00000263054	ENSP00000358715	top1	6
ENSG00000108379	ENSG00000154342	WNT3	WNT3A	ENST00000225512	ENST00000284523	ENSP00000225512	ENSP00000284523	top1	1
ENSG00000108405	ENSG00000135124	P2RX1	P2RX4	ENST00000225538	ENST00000359949	ENSP00000225538	ENSP00000353032	top1	5
ENSG00000108417	ENSG00000171360	KRT37	KRT38	ENST00000225550	ENST00000246646	ENSP00000225550	ENSP00000246646	top1	4
ENSG00000108515	ENSG00000111674	ENO3	ENO2	ENST00000323997	ENST00000535366	ENSP00000324105	ENSP00000437402	top1	7
ENSG00000108700	ENSG00000172156	CCL8	CCL11	ENST00000394620	ENST00000305869	ENSP00000378118	ENSP00000302234	top1	6
ENSG00000108774	ENSG00000111540	RAB5C	RAB5B	ENST00000547517	ENST00000360299	ENSP00000447053	ENSP00000353444	top1	8
ENSG00000108839	ENSG00000161905	ALOX12	ALOX15	ENST00000251535	ENST00000570836	ENSP00000251535	ENSP00000458832	top1	5
ENSG00000108924	ENSG00000167074	HLF	TEF	ENST00000226067	ENST00000266304	ENSP00000226067	ENSP00000266304	top1	5
ENSG00000109132	ENSG00000165462	PHOX2B	PHOX2A	ENST00000226382	ENST00000298231	ENSP00000226382	ENSP00000298231	top1	6
ENSG00000109272	ENSG00000163737	PF4V1	PF4	ENST00000226524	ENST00000296029	ENSP00000226524	ENSP00000296029	top1	7
ENSG00000109654	ENSG00000110171	TRIM2	TRIM3	ENST00000338700	ENST00000525074	ENSP00000339659	ENSP00000433102	top1	8
ENSG00000110090	ENSG00000205560	CPT1A	CPT1B	ENST00000265641	ENST00000395650	ENSP00000265641	ENSP00000379011	top1	7
ENSG00000110203	ENSG00000165457	FOLR3	FOLR2	ENST00000611028	ENST00000298223	ENSP00000481114	ENSP00000298223	top1	7
ENSG00000110660	ENSG00000196376	SLC35F2	SLC35F1	ENST00000525815	ENST00000360388	ENSP00000436785	ENSP00000353557	top1	8
ENSG00000110711	ENSG00000129221	AIP	AIPL1	ENST00000279146	ENST00000381129	ENSP00000279146	ENSP00000370521	top1	7
ENSG00000111196	ENSG00000162385	MAGOHB	MAGOH	ENST00000320756	ENST00000371470	ENSP00000319240	ENSP00000360525	top1	8
ENSG00000111218	ENSG00000126457	PRMT8	PRMT1	ENST00000382622	ENST00000454376	ENSP00000372067	ENSP00000406162	top1	7
ENSG00000111432	ENSG00000188763	FZD10	FZD9	ENST00000229030	ENST00000344575	ENSP00000229030	ENSP00000345785	top1	5
ENSG00000111652	ENSG00000144524	COPS7A	COPS7B	ENST00000534947	ENST00000410017	ENSP00000446039	ENSP00000386880	top1	8
ENSG00000111666	ENSG00000134255	CHPT1	CEPT1	ENST00000229266	ENST00000545121	ENSP00000229266	ENSP00000441980	top1	6
ENSG00000111886	ENSG00000146276	GABRR2	GABRR1	ENST00000402938	ENST00000454853	ENSP00000386029	ENSP00000412673	top1	6
ENSG00000111897	ENSG00000132824	SERINC1	SERINC3	ENST00000339697	ENST00000342374	ENSP00000342962	ENSP00000340243	top1	8
ENSG00000112033	ENSG00000186951	PPARD	PPARA	ENST00000311565	ENST00000407236	ENSP00000310928	ENSP00000385523	top1	5
ENSG00000112183	ENSG00000132819	RBM24	RBM38	ENST00000379052	ENST00000356208	ENSP00000368341	ENSP00000348538	top1	7
ENSG00000112273	ENSG00000143321	HDGFL1	HDGF	ENST00000510882	ENST00000368206	ENSP00000442129	ENSP00000357189	top1	6
ENSG00000112299	ENSG00000112303	VNN1	VNN2	ENST00000367928	ENST00000326499	ENSP00000356905	ENSP00000322276	top1	7
ENSG00000112499	ENSG00000175003	SLC22A2	SLC22A1	ENST00000366953	ENST00000366963	ENSP00000355920	ENSP00000355930	top1	7
ENSG00000112562	ENSG00000198732	SMOC2	SMOC1	ENST00000354536	ENST00000361956	ENSP00000346537	ENSP00000355110	top1	7
ENSG00000112763	ENSG00000124508	BTN2A1	BTN2A2	ENST00000312541	ENST00000356709	ENSP00000312158	ENSP00000349143	top1	7
ENSG00000113262	ENSG00000124493	GRM6	GRM4	ENST00000650031	ENST00000538487	ENSP00000497110	ENSP00000440556	top1	6
ENSG00000113296	ENSG00000169231	THBS4	THBS3	ENST00000350881	ENST00000368378	ENSP00000339730	ENSP00000357362	top1	7
ENSG00000113303	ENSG00000168903	BTNL8	BTNL3	ENST00000340184	ENST00000342868	ENSP00000342197	ENSP00000341787	top1	5
ENSG00000113504	ENSG00000124067	SLC12A7	SLC12A4	ENST00000264930	ENST00000422611	ENSP00000264930	ENSP00000395983	top1	7
ENSG00000113732	ENSG00000171130	ATP6V0E1	ATP6V0E2	ENST00000519374	ENST00000421974	ENSP00000429690	ENSP00000411672	top1	9
ENSG00000113805	ENSG00000144619	CNTN3	CNTN4	ENST00000263665	ENST00000397461	ENSP00000263665	ENSP00000380602	top1	6
ENSG00000114349	ENSG00000128266	GNAT1	GNAZ	ENST00000232461	ENST00000615612	ENSP00000232461	ENSP00000478892	top1	6
ENSG00000114503	ENSG00000170935	NCBP2	NCBP2L	ENST00000321256	ENST00000639756	ENSP00000326806	ENSP00000492033	top1	6
ENSG00000114738	ENSG00000162889	MAPKAPK3	MAPKAPK2	ENST00000446044	ENST00000367103	ENSP00000396467	ENSP00000356070	top1	8
ENSG00000114771	ENSG00000197953	AADAC	AADACL2	ENST00000232892	ENST00000356517	ENSP00000232892	ENSP00000348911	top1	7
ENSG00000114923	ENSG00000164889	SLC4A3	SLC4A2	ENST00000273063	ENST00000485713	ENSP00000273063	ENSP00000419412	top1	8
ENSG00000114988	ENSG00000169223	LMAN2L	LMAN2	ENST00000377079	ENST00000303127	ENSP00000366280	ENSP00000303366	top1	8
ENSG00000115042	ENSG00000144199	FAHD2A	FAHD2B	ENST00000233379	ENST00000414820	ENSP00000233379	ENSP00000410470	top1	7
ENSG00000115085	ENSG00000165025	ZAP70	SYK	ENST00000264972	ENST00000375746	ENSP00000264972	ENSP00000364898	top1	7
ENSG00000115257	ENSG00000140564	PCSK4	FURIN	ENST00000300954	ENST00000618099	ENSP00000300954	ENSP00000483552	top1	7
ENSG00000115386	ENSG00000172023	REG1A	REG1B	ENST00000233735	ENST00000305089	ENSP00000233735	ENSP00000303206	top1	6
ENSG00000115641	ENSG00000183386	FHL2	FHL3	ENST00000409177	ENST00000373016	ENSP00000386892	ENSP00000362107	top1	6
ENSG00000115756	ENSG00000121905	HPCAL1	HPCA	ENST00000620771	ENST00000373467	ENSP00000483786	ENSP00000362566	top1	7
ENSG00000116337	ENSG00000133805	AMPD2	AMPD3	ENST00000528667	ENST00000396554	ENSP00000436541	ENSP00000379802	top1	7
ENSG00000116396	ENSG00000131398	KCNC4	KCNC3	ENST00000369787	ENST00000477616	ENSP00000358802	ENSP00000434241	top1	8
ENSG00000116663	ENSG00000132879	FBXO6	FBXO44	ENST00000376753	ENST00000376768	ENSP00000365944	ENSP00000365959	top1	7
ENSG00000116985	ENSG00000183682	BMP8B	BMP8A	ENST00000372827	ENST00000331593	ENSP00000361915	ENSP00000327440	top1	7
ENSG00000117262	ENSG00000188092	GPR89A	GPR89B	ENST00000313835	ENST00000314163	ENSP00000319673	ENSP00000358233	top1	9
ENSG00000117394	ENSG00000181856	SLC2A1	SLC2A4	ENST00000426263	ENST00000317370	ENSP00000416293	ENSP00000320935	top1	8
ENSG00000117450	ENSG00000167815	PRDX1	PRDX2	ENST00000262746	ENST00000301522	ENSP00000262746	ENSP00000301522	top1	8
ENSG00000117595	ENSG00000128604	IRF6	IRF5	ENST00000367021	ENST00000489702	ENSP00000355988	ENSP00000418037	top1	4
ENSG00000117791	ENSG00000186205	MARC2	MARC1	ENST00000366913	ENST00000366910	ENSP00000355880	ENSP00000355877	top1	8
ENSG00000117971	ENSG00000160716	CHRNB4	CHRNB2	ENST00000261751	ENST00000368476	ENSP00000261751	ENSP00000357461	top1	5
ENSG00000118231	ENSG00000182187	CRYGD	CRYGB	ENST00000264376	ENST00000260988	ENSP00000264376	ENSP00000260988	top1	6
ENSG00000118508	ENSG00000123892	RAB32	RAB38	ENST00000367495	ENST00000243662	ENSP00000356465	ENSP00000243662	top1	8
ENSG00000119508	ENSG00000153234	NR4A3	NR4A2	ENST00000618101	ENST00000339562	ENSP00000482027	ENSP00000344479	top1	7
ENSG00000119673	ENSG00000184227	ACOT2	ACOT1	ENST00000238651	ENST00000311148	ENSP00000238651	ENSP00000311224	top1	8
ENSG00000119917	ENSG00000119922	IFIT3	IFIT2	ENST00000371811	ENST00000638108	ENSP00000360876	ENSP00000490935	top1	5
ENSG00000120328	ENSG00000197479	PCDHB12	PCDHB11	ENST00000239450	ENST00000354757	ENSP00000239450	ENSP00000346802	top1	7
ENSG00000120563	ENSG00000151033	LYZL1	LYZL2	ENST00000375500	ENST00000375318	ENSP00000364650	ENSP00000364467	top1	8
ENSG00000120696	ENSG00000165572	KBTBD7	KBTBD6	ENST00000379483	ENST00000379485	ENSP00000368797	ENSP00000368799	top1	7
ENSG00000120727	ENSG00000124374	PAIP2	PAIP2B	ENST00000394795	ENST00000244221	ENSP00000378275	ENSP00000244221	top1	5
ENSG00000121281	ENSG00000129467	ADCY7	ADCY4	ENST00000394697	ENST00000310677	ENSP00000378187	ENSP00000312126	top1	7
ENSG00000121764	ENSG00000137252	HCRTR1	HCRTR2	ENST00000403528	ENST00000615358	ENSP00000384387	ENSP00000477548	top1	3
ENSG00000121807	ENSG00000160791	CCR2	CCR5	ENST00000292301	ENST00000292303	ENSP00000292301	ENSP00000292303	top1	6
ENSG00000122543	ENSG00000135175	OCM	OCM2	ENST00000242104	ENST00000257627	ENSP00000242104	ENSP00000257627	top1	6
ENSG00000122674	ENSG00000146574	CCZ1	CCZ1B	ENST00000325974	ENST00000316731	ENSP00000325681	ENSP00000314544	top1	8
ENSG00000122696	ENSG00000141437	SLC25A51	SLC25A52	ENST00000377716	ENST00000269205	ENSP00000366945	ENSP00000372612	top1	7
ENSG00000122824	ENSG00000196368	NUDT10	NUDT11	ENST00000376006	ENST00000375992	ENSP00000365174	ENSP00000365160	top1	8
ENSG00000122852	ENSG00000185303	SFTPA1	SFTPA2	ENST00000419470	ENST00000372325	ENSP00000397082	ENSP00000361400	top1	8
ENSG00000123136	ENSG00000198563	DDX39A	DDX39B	ENST00000242776	ENST00000458640	ENSP00000242776	ENSP00000416269	top1	8
ENSG00000123143	ENSG00000160447	PKN1	PKN3	ENST00000342216	ENST00000291906	ENSP00000343325	ENSP00000291906	top1	8
ENSG00000123146	ENSG00000127507	ADGRE5	ADGRE2	ENST00000242786	ENST00000315576	ENSP00000242786	ENSP00000319883	top1	6
ENSG00000123159	ENSG00000179855	GIPC1	GIPC3	ENST00000393033	ENST00000644452	ENSP00000376753	ENSP00000493901	top1	8
ENSG00000123353	ENSG00000172057	ORMDL2	ORMDL3	ENST00000243045	ENST00000394169	ENSP00000243045	ENSP00000377724	top1	8
ENSG00000123416	ENSG00000167553	TUBA1B	TUBA1C	ENST00000336023	ENST00000541364	ENSP00000336799	ENSP00000443475	top1	8
ENSG00000124089	ENSG00000176136	MC3R	MC5R	ENST00000243911	ENST00000589410	ENSP00000243911	ENSP00000468086	top1	2
ENSG00000124103	ENSG00000213714	FAM209A	FAM209B	ENST00000371328	ENST00000371325	ENSP00000360379	ENSP00000360376	top1	6
ENSG00000124225	ENSG00000168675	PMEPA1	LDLRAD4	ENST00000341744	ENST00000359446	ENSP00000345826	ENSP00000352420	top1	5
ENSG00000124249	ENSG00000171303	KCNK15	KCNK3	ENST00000372861	ENST00000302909	ENSP00000361952	ENSP00000306275	top1	7
ENSG00000124657	ENSG00000168131	OR2B6	OR2B2	ENST00000244623	ENST00000303324	ENSP00000244623	ENSP00000304419	top1	5
ENSG00000124772	ENSG00000144550	CPNE5	CPNE9	ENST00000244751	ENST00000383832	ENSP00000244751	ENSP00000373343	top1	7
ENSG00000124875	ENSG00000163735	CXCL6	CXCL5	ENST00000226317	ENST00000296027	ENSP00000226317	ENSP00000296027	top1	7
ENSG00000124935	ENSG00000168515	SCGB1D2	SCGB1D1	ENST00000244926	ENST00000306238	ENSP00000244926	ENSP00000303070	top1	7
ENSG00000125148	ENSG00000169688	MT2A	MT1B	ENST00000245185	ENST00000334346	ENSP00000245185	ENSP00000334998	top1	5
ENSG00000125249	ENSG00000181467	RAP2A	RAP2B	ENST00000245304	ENST00000323534	ENSP00000245304	ENSP00000319096	top1	8
ENSG00000125352	ENSG00000139797	RNF113A	RNF113B	ENST00000371442	ENST00000267291	ENSP00000360497	ENSP00000267291	top1	9
ENSG00000125354	ENSG00000164402	SEPT6	SEPT8	ENST00000343984	ENST00000378719	ENSP00000341524	ENSP00000367991	top1	8
ENSG00000125430	ENSG00000153976	HS3ST3B1	HS3ST3A1	ENST00000360954	ENST00000284110	ENSP00000354213	ENSP00000284110	top1	8
ENSG00000125434	ENSG00000162461	SLC25A35	SLC25A34	ENST00000577745	ENST00000294454	ENSP00000464231	ENSP00000294454	top1	8
ENSG00000125458	ENSG00000205309	NT5C	NT5M	ENST00000245552	ENST00000389022	ENSP00000245552	ENSP00000373674	top1	5
ENSG00000125492	ENSG00000143032	BARHL1	BARHL2	ENST00000263610	ENST00000370445	ENSP00000263610	ENSP00000359474	top1	7
ENSG00000125522	ENSG00000183729	NPBWR2	NPBWR1	ENST00000369768	ENST00000331251	ENSP00000358783	ENSP00000330284	top1	8
ENSG00000125835	ENSG00000128739	SNRPB	SNRPN	ENST00000438552	ENST00000645002	ENSP00000412566	ENSP00000494831	top1	4
ENSG00000125850	ENSG00000172818	OVOL2	OVOL1	ENST00000278780	ENST00000335987	ENSP00000278780	ENSP00000337862	top1	7
ENSG00000126251	ENSG00000185897	GPR42	FFAR3	ENST00000597214	ENST00000327809	ENSP00000473212	ENSP00000328230	top1	6
ENSG00000126267	ENSG00000160471	COX6B1	COX6B2	ENST00000246554	ENST00000593184	ENSP00000246554	ENSP00000467266	top1	6
ENSG00000126561	ENSG00000173757	STAT5A	STAT5B	ENST00000345506	ENST00000293328	ENSP00000341208	ENSP00000293328	top1	8
ENSG00000126583	ENSG00000166501	PRKCG	PRKCB	ENST00000263431	ENST00000643927	ENSP00000263431	ENSP00000496129	top1	7
ENSG00000126838	ENSG00000175899	PZP	A2M	ENST00000261336	ENST00000318602	ENSP00000261336	ENSP00000323929	top1	8
ENSG00000126878	ENSG00000204472	AIF1L	AIF1	ENST00000372309	ENST00000376059	ENSP00000361383	ENSP00000365227	top1	5
ENSG00000126945	ENSG00000169045	HNRNPH2	HNRNPH1	ENST00000316594	ENST00000356731	ENSP00000361927	ENSP00000349168	top1	7
ENSG00000127529	ENSG00000127530	OR7C2	OR7C1	ENST00000248072	ENST00000642030	ENSP00000248072	ENSP00000493026	top1	6
ENSG00000127780	ENSG00000180016	OR1E2	OR1E1	ENST00000248384	ENST00000322608	ENSP00000248384	ENSP00000313384	top1	6
ENSG00000128011	ENSG00000173621	LRFN1	LRFN4	ENST00000248668	ENST00000309602	ENSP00000248668	ENSP00000312535	top1	6
ENSG00000128185	ENSG00000183628	DGCR6L	DGCR6	ENST00000248879	ENST00000331444	ENSP00000248879	ENSP00000331681	top1	5
ENSG00000128228	ENSG00000132581	SDF2L1	SDF2	ENST00000248958	ENST00000247020	ENSP00000248958	ENSP00000247020	top1	8
ENSG00000128250	ENSG00000128276	RFPL1	RFPL3	ENST00000354373	ENST00000249007	ENSP00000346342	ENSP00000249007	top1	7
ENSG00000128271	ENSG00000170425	ADORA2A	ADORA2B	ENST00000610595	ENST00000304222	ENSP00000480012	ENSP00000304501	top1	5
ENSG00000128322	ENSG00000254709	IGLL1	IGLL5	ENST00000330377	ENST00000526893	ENSP00000329312	ENSP00000431254	top1	5
ENSG00000128394	ENSG00000243811	APOBEC3F	APOBEC3D	ENST00000308521	ENST00000216099	ENSP00000309749	ENSP00000216099	top1	5
ENSG00000128510	ENSG00000158516	CPA4	CPA2	ENST00000222482	ENST00000222481	ENSP00000222482	ENSP00000222481	top1	8
ENSG00000128591	ENSG00000196924	FLNC	FLNA	ENST00000325888	ENST00000369850	ENSP00000327145	ENSP00000358866	top1	7
ENSG00000129204	ENSG00000170832	USP6	USP32	ENST00000574788	ENST00000300896	ENSP00000460380	ENSP00000300896	top1	7
ENSG00000129450	ENSG00000168995	SIGLEC9	SIGLEC7	ENST00000440804	ENST00000317643	ENSP00000413861	ENSP00000323328	top1	6
ENSG00000129990	ENSG00000143858	SYT5	SYT2	ENST00000354308	ENST00000367268	ENSP00000346265	ENSP00000356237	top1	6
ENSG00000130037	ENSG00000151079	KCNA5	KCNA6	ENST00000252321	ENST00000280684	ENSP00000252321	ENSP00000280684	top1	7
ENSG00000130304	ENSG00000167114	SLC27A1	SLC27A4	ENST00000252595	ENST00000300456	ENSP00000252595	ENSP00000300456	top1	8
ENSG00000130544	ENSG00000167785	ZNF557	ZNF558	ENST00000252840	ENST00000601372	ENSP00000252840	ENSP00000471277	top1	3
ENSG00000130700	ENSG00000136574	GATA5	GATA4	ENST00000252997	ENST00000532059	ENSP00000252997	ENSP00000435712	top1	7
ENSG00000130741	ENSG00000180574	EIF2S3	EIF2S3B	ENST00000253039	ENST00000322446	ENSP00000253039	ENSP00000323063	top1	5
ENSG00000130821	ENSG00000157103	SLC6A8	SLC6A1	ENST00000253122	ENST00000643396	ENSP00000253122	ENSP00000494136	top1	5
ENSG00000130829	ENSG00000164086	DUSP9	DUSP7	ENST00000342782	ENST00000495880	ENSP00000345853	ENSP00000417183	top1	6
ENSG00000130950	ENSG00000188152	NUTM2F	NUTM2G	ENST00000253262	ENST00000372322	ENSP00000253262	ENSP00000361397	top1	7
ENSG00000130957	ENSG00000165140	FBP2	FBP1	ENST00000375337	ENST00000415431	ENSP00000364486	ENSP00000408025	top1	8
ENSG00000131015	ENSG00000155918	ULBP2	RAET1L	ENST00000367351	ENST00000367341	ENSP00000356320	ENSP00000356310	top1	6
ENSG00000131094	ENSG00000186897	C1QL1	C1QL4	ENST00000253407	ENST00000334221	ENSP00000253407	ENSP00000335285	top1	4
ENSG00000131100	ENSG00000250565	ATP6V1E1	ATP6V1E2	ENST00000253413	ENST00000306448	ENSP00000253413	ENSP00000304891	top1	8
ENSG00000131165	ENSG00000255112	CHMP1A	CHMP1B	ENST00000397901	ENST00000526991	ENSP00000380998	ENSP00000432279	top1	5
ENSG00000131174	ENSG00000170516	COX7B	COX7B2	ENST00000481445	ENST00000396533	ENSP00000417656	ENSP00000379784	top1	6
ENSG00000131471	ENSG00000131480	AOC3	AOC2	ENST00000308423	ENST00000253799	ENSP00000312326	ENSP00000253799	top1	8
ENSG00000131721	ENSG00000203989	RHOXF2	RHOXF2B	ENST00000371388	ENST00000371402	ENSP00000360441	ENSP00000360455	top1	3
ENSG00000131828	ENSG00000163114	PDHA1	PDHA2	ENST00000379806	ENST00000295266	ENSP00000369134	ENSP00000295266	top1	9
ENSG00000131864	ENSG00000134588	USP29	USP26	ENST00000254181	ENST00000511190	ENSP00000254181	ENSP00000423390	top1	5
ENSG00000132141	ENSG00000146731	CCT6B	CCT6A	ENST00000314144	ENST00000275603	ENSP00000327191	ENSP00000275603	top1	8
ENSG00000132207	ENSG00000181625	SLX1A	SLX1B	ENST00000251303	ENST00000330181	ENSP00000251303	ENSP00000328940	top1	5
ENSG00000132514	ENSG00000141505	CLEC10A	ASGR1	ENST00000254868	ENST00000269299	ENSP00000254868	ENSP00000269299	top1	5
ENSG00000132517	ENSG00000185803	SLC52A1	SLC52A2	ENST00000424747	ENST00000532887	ENSP00000399979	ENSP00000436768	top1	7
ENSG00000132635	ENSG00000179715	PCED1A	PCED1B	ENST00000360652	ENST00000546455	ENSP00000353868	ENSP00000446688	top1	6
ENSG00000132693	ENSG00000132703	CRP	APCS	ENST00000255030	ENST00000255040	ENSP00000255030	ENSP00000255040	top1	6
ENSG00000132698	ENSG00000185236	RAB25	RAB11B	ENST00000361084	ENST00000328024	ENSP00000354376	ENSP00000333547	top1	5
ENSG00000132704	ENSG00000163534	FCRL2	FCRL1	ENST00000361516	ENST00000368176	ENSP00000355157	ENSP00000357158	top1	6
ENSG00000132840	ENSG00000145692	BHMT2	BHMT	ENST00000255192	ENST00000274353	ENSP00000255192	ENSP00000274353	top1	5
ENSG00000133063	ENSG00000134216	CHIT1	CHIA	ENST00000367229	ENST00000369740	ENSP00000356198	ENSP00000358755	top1	8
ENSG00000133069	ENSG00000172765	TMCC2	TMCC1	ENST00000358024	ENST00000393238	ENSP00000350718	ENSP00000376930	top1	8
ENSG00000133142	ENSG00000184905	TCEAL4	TCEAL2	ENST00000372629	ENST00000372780	ENSP00000361712	ENSP00000361866	top1	3
ENSG00000133328	ENSG00000176485	HRASLS2	PLA2G16	ENST00000255695	ENST00000323646	ENSP00000255695	ENSP00000320337	top1	7
ENSG00000133424	ENSG00000165905	LARGE1	LARGE2	ENST00000354992	ENST00000401752	ENSP00000347088	ENSP00000385235	top1	7
ENSG00000133488	ENSG00000214491	SEC14L4	SEC14L6	ENST00000255858	ENST00000402034	ENSP00000255858	ENSP00000385695	top1	7
ENSG00000133639	ENSG00000159388	BTG1	BTG2	ENST00000256015	ENST00000290551	ENSP00000256015	ENSP00000290551	top1	4
ENSG00000134184	ENSG00000168765	GSTM1	GSTM4	ENST00000309851	ENST00000369836	ENSP00000311469	ENSP00000358851	top1	6
ENSG00000134339	ENSG00000173432	SAA2	SAA1	ENST00000526900	ENST00000405158	ENSP00000436126	ENSP00000384906	top1	7
ENSG00000134551	ENSG00000231887	PRH2	PRH1	ENST00000396400	ENST00000543626	ENSP00000379682	ENSP00000479168	top1	2
ENSG00000134640	ENSG00000168412	MTNR1B	MTNR1A	ENST00000257068	ENST00000307161	ENSP00000257068	ENSP00000302811	top1	7
ENSG00000134709	ENSG00000168172	HOOK1	HOOK3	ENST00000371208	ENST00000307602	ENSP00000360252	ENSP00000305699	top1	6
ENSG00000134755	ENSG00000134762	DSC2	DSC3	ENST00000280904	ENST00000360428	ENSP00000280904	ENSP00000353608	top1	7
ENSG00000134824	ENSG00000221968	FADS2	FADS3	ENST00000278840	ENST00000278829	ENSP00000278840	ENSP00000278829	top1	7
ENSG00000134955	ENSG00000160190	SLC37A2	SLC37A1	ENST00000308074	ENST00000352133	ENSP00000311833	ENSP00000344648	top1	7
ENSG00000135047	ENSG00000136943	CTSL	CTSV	ENST00000343150	ENST00000259470	ENSP00000345344	ENSP00000259470	top1	8
ENSG00000135248	ENSG00000205085	FAM71F1	FAM71F2	ENST00000315184	ENST00000641605	ENSP00000326652	ENSP00000493102	top1	4
ENSG00000135334	ENSG00000174574	AKIRIN2	AKIRIN1	ENST00000257787	ENST00000432648	ENSP00000257787	ENSP00000392678	top1	7
ENSG00000135547	ENSG00000164683	HEY2	HEY1	ENST00000368364	ENST00000337919	ENSP00000357348	ENSP00000338272	top1	6
ENSG00000135702	ENSG00000183196	CHST5	CHST6	ENST00000336257	ENST00000332272	ENSP00000338783	ENSP00000328983	top1	7
ENSG00000135720	ENSG00000144635	DYNC1LI2	DYNC1LI1	ENST00000258198	ENST00000273130	ENSP00000258198	ENSP00000273130	top1	8
ENSG00000135747	ENSG00000197302	ZNF670-ZNF695	ZNF720	ENST00000465049	ENST00000316491	ENSP00000428213	ENSP00000319222	top1	1
ENSG00000135925	ENSG00000169884	WNT10A	WNT10B	ENST00000258411	ENST00000301061	ENSP00000258411	ENSP00000301061	top1	7
ENSG00000136144	ENSG00000136161	RCBTB1	RCBTB2	ENST00000378302	ENST00000430805	ENSP00000367552	ENSP00000389910	top1	5
ENSG00000136488	ENSG00000213218	CSH1	CSH2	ENST00000316193	ENST00000392886	ENSP00000316416	ENSP00000376623	top1	5
ENSG00000136688	ENSG00000136694	IL36G	IL36A	ENST00000259205	ENST00000259211	ENSP00000259205	ENSP00000259211	top1	4
ENSG00000136698	ENSG00000152093	CFC1	CFC1B	ENST00000259216	ENST00000281882	ENSP00000259216	ENSP00000281882	top1	8
ENSG00000136720	ENSG00000185352	HS6ST1	HS6ST3	ENST00000259241	ENST00000376705	ENSP00000259241	ENSP00000365895	top1	8
ENSG00000136783	ENSG00000165028	NIPSNAP3A	NIPSNAP3B	ENST00000374767	ENST00000374762	ENSP00000363899	ENSP00000363894	top1	7
ENSG00000136802	ENSG00000171017	LRRC8A	LRRC8E	ENST00000259324	ENST00000618098	ENSP00000259324	ENSP00000479953	top1	4
ENSG00000136816	ENSG00000136827	TOR1B	TOR1A	ENST00000259339	ENST00000351698	ENSP00000259339	ENSP00000345719	top1	8
ENSG00000136834	ENSG00000239590	OR1J1	OR1J4	ENST00000259357	ENST00000340750	ENSP00000259357	ENSP00000343521	top1	4
ENSG00000136939	ENSG00000171459	OR1L4	OR1L6	ENST00000259466	ENST00000304720	ENSP00000259466	ENSP00000304235	top1	6
ENSG00000137193	ENSG00000198355	PIM1	PIM3	ENST00000373509	ENST00000360612	ENSP00000362608	ENSP00000353824	top1	6
ENSG00000137216	ENSG00000196187	TMEM63B	TMEM63A	ENST00000259746	ENST00000366835	ENSP00000259746	ENSP00000355800	top1	8
ENSG00000137267	ENSG00000137285	TUBB2A	TUBB2B	ENST00000333628	ENST00000259818	ENSP00000369703	ENSP00000259818	top1	7
ENSG00000137474	ENSG00000169994	MYO7A	MYO7B	ENST00000409709	ENST00000428314	ENSP00000386331	ENSP00000415090	top1	8
ENSG00000137486	ENSG00000141480	ARRB1	ARRB2	ENST00000420843	ENST00000412477	ENSP00000409581	ENSP00000403701	top1	8
ENSG00000137522	ENSG00000145428	RNF121	RNF175	ENST00000361756	ENST00000347063	ENSP00000354571	ENSP00000340979	top1	8
ENSG00000137628	ENSG00000181381	DDX60	DDX60L	ENST00000393743	ENST00000260184	ENSP00000377344	ENSP00000260184	top1	7
ENSG00000137757	ENSG00000196954	CASP5	CASP4	ENST00000393141	ENST00000444739	ENSP00000376849	ENSP00000388566	top1	6
ENSG00000137801	ENSG00000186340	THBS1	THBS2	ENST00000260356	ENST00000366787	ENSP00000260356	ENSP00000355751	top1	6
ENSG00000137857	ENSG00000140279	DUOX1	DUOX2	ENST00000321429	ENST00000389039	ENSP00000317997	ENSP00000373691	top1	8
ENSG00000137860	ENSG00000156222	SLC28A2	SLC28A1	ENST00000347644	ENST00000394573	ENSP00000315006	ENSP00000378074	top1	8
ENSG00000137959	ENSG00000137965	IFI44L	IFI44	ENST00000370751	ENST00000370747	ENSP00000359787	ENSP00000359783	top1	6
ENSG00000138039	ENSG00000170820	LHCGR	FSHR	ENST00000294954	ENST00000406846	ENSP00000294954	ENSP00000384708	top1	8
ENSG00000138100	ENSG00000158022	TRIM54	TRIM63	ENST00000296098	ENST00000374272	ENSP00000296098	ENSP00000363390	top1	4
ENSG00000138109	ENSG00000165841	CYP2C9	CYP2C19	ENST00000260682	ENST00000371321	ENSP00000260682	ENSP00000360372	top1	7
ENSG00000139133	ENSG00000175548	ALG10	ALG10B	ENST00000266483	ENST00000308742	ENSP00000266483	ENSP00000310120	top1	7
ENSG00000139514	ENSG00000165349	SLC7A1	SLC7A3	ENST00000380752	ENST00000374299	ENSP00000370128	ENSP00000363417	top1	8
ENSG00000139547	ENSG00000170426	RDH16	SDR9C7	ENST00000398138	ENST00000293502	ENSP00000381206	ENSP00000293502	top1	7
ENSG00000139648	ENSG00000186049	KRT71	KRT73	ENST00000267119	ENST00000305748	ENSP00000267119	ENSP00000307014	top1	6
ENSG00000139725	ENSG00000173156	RHOF	RHOD	ENST00000267205	ENST00000308831	ENSP00000267205	ENSP00000308576	top1	4
ENSG00000140465	ENSG00000140505	CYP1A1	CYP1A2	ENST00000395048	ENST00000343932	ENSP00000378488	ENSP00000342007	top1	4
ENSG00000140478	ENSG00000159289	GOLGA6D	GOLGA6A	ENST00000434739	ENST00000290438	ENSP00000391085	ENSP00000290438	top1	6
ENSG00000140548	ENSG00000178175	ZNF710	ZNF366	ENST00000268154	ENST00000318442	ENSP00000268154	ENSP00000313158	top1	4
ENSG00000140553	ENSG00000141161	UNC45A	UNC45B	ENST00000418476	ENST00000268876	ENSP00000407487	ENSP00000268876	top1	7
ENSG00000140675	ENSG00000154025	SLC5A2	SLC5A10	ENST00000330498	ENST00000395647	ENSP00000327943	ENSP00000379008	top1	6
ENSG00000141338	ENSG00000154258	ABCA8	ABCA9	ENST00000586539	ENST00000340001	ENSP00000467271	ENSP00000342216	top1	7
ENSG00000141560	ENSG00000167363	FN3KRP	FN3K	ENST00000269373	ENST00000300784	ENSP00000269373	ENSP00000300784	top1	6
ENSG00000141696	ENSG00000170275	P3H4	CRTAP	ENST00000355468	ENST00000320954	ENSP00000347649	ENSP00000323696	top1	6
ENSG00000142507	ENSG00000240065	PSMB6	PSMB9	ENST00000270586	ENST00000374859	ENSP00000270586	ENSP00000363993	top1	7
ENSG00000142512	ENSG00000161640	SIGLEC10	SIGLEC11	ENST00000339313	ENST00000447370	ENSP00000345243	ENSP00000412361	top1	5
ENSG00000142583	ENSG00000197241	SLC2A5	SLC2A7	ENST00000377424	ENST00000400906	ENSP00000366641	ENSP00000383698	top1	6
ENSG00000142623	ENSG00000159339	PADI1	PADI4	ENST00000375471	ENST00000375448	ENSP00000364620	ENSP00000364597	top1	4
ENSG00000142789	ENSG00000219073	CELA3A	CELA3B	ENST00000290122	ENST00000337107	ENSP00000290122	ENSP00000338369	top1	5
ENSG00000143178	ENSG00000164458	TBX19	TBXT	ENST00000367821	ENST00000296946	ENSP00000356795	ENSP00000296946	top1	7
ENSG00000143184	ENSG00000143185	XCL1	XCL2	ENST00000367818	ENST00000367819	ENSP00000356792	ENSP00000356793	top1	7
ENSG00000143248	ENSG00000143333	RGS5	RGS16	ENST00000530507	ENST00000367558	ENSP00000433001	ENSP00000356529	top1	5
ENSG00000143387	ENSG00000163131	CTSK	CTSS	ENST00000271651	ENST00000368985	ENSP00000271651	ENSP00000357981	top1	6
ENSG00000143556	ENSG00000184330	S100A7	S100A7A	ENST00000368722	ENST00000368729	ENSP00000357711	ENSP00000357718	top1	6
ENSG00000143768	ENSG00000243709	LEFTY2	LEFTY1	ENST00000366820	ENST00000272134	ENSP00000355785	ENSP00000272134	top1	7
ENSG00000143811	ENSG00000183010	PYCR2	PYCR1	ENST00000343818	ENST00000402252	ENSP00000342502	ENSP00000384949	top1	6
ENSG00000143816	ENSG00000158955	WNT9A	WNT9B	ENST00000272164	ENST00000290015	ENSP00000272164	ENSP00000290015	top1	6
ENSG00000143847	ENSG00000177380	PPFIA4	PPFIA3	ENST00000447715	ENST00000334186	ENSP00000402576	ENSP00000335614	top1	6
ENSG00000143954	ENSG00000172016	REG3G	REG3A	ENST00000272324	ENST00000393878	ENSP00000272324	ENSP00000377456	top1	6
ENSG00000144331	ENSG00000151789	ZNF385B	ZNF385D	ENST00000410066	ENST00000281523	ENSP00000386845	ENSP00000281523	top1	3
ENSG00000144579	ENSG00000175215	CTDSP1	CTDSP2	ENST00000273062	ENST00000398073	ENSP00000273062	ENSP00000381148	top1	9
ENSG00000145002	ENSG00000186523	FAM86B2	FAM86B1	ENST00000262365	ENST00000448228	ENSP00000262365	ENSP00000407067	top1	7
ENSG00000145626	ENSG00000168671	UGT3A1	UGT3A2	ENST00000274278	ENST00000282507	ENSP00000274278	ENSP00000282507	top1	7
ENSG00000145794	ENSG00000157890	MEGF10	MEGF11	ENST00000503335	ENST00000409699	ENSP00000423354	ENSP00000386908	top1	8
ENSG00000145908	ENSG00000221994	ZNF300	ZNF630	ENST00000446148	ENST00000442455	ENSP00000397178	ENSP00000393163	top1	3
ENSG00000145919	ENSG00000228075	BOD1	BOD1L2	ENST00000311086	ENST00000585477	ENSP00000309644	ENSP00000467843	top1	7
ENSG00000145934	ENSG00000149256	TENM2	TENM4	ENST00000520394	ENST00000278550	ENSP00000427874	ENSP00000278550	top1	8
ENSG00000146197	ENSG00000159307	SCUBE3	SCUBE1	ENST00000274938	ENST00000360835	ENSP00000274938	ENSP00000354080	top1	5
ENSG00000146360	ENSG00000181773	GPR6	GPR3	ENST00000414000	ENST00000374024	ENSP00000406986	ENSP00000363136	top1	4
ENSG00000146383	ENSG00000146385	TAAR6	TAAR8	ENST00000275198	ENST00000275200	ENSP00000275198	ENSP00000275200	top1	5
ENSG00000146425	ENSG00000165169	DYNLT1	DYNLT3	ENST00000367089	ENST00000378578	ENSP00000356056	ENSP00000367841	top1	8
ENSG00000146676	ENSG00000185129	PURB	PURA	ENST00000395699	ENST00000331327	ENSP00000379051	ENSP00000332706	top1	6
ENSG00000147059	ENSG00000186787	SPIN2A	SPIN2B	ENST00000374908	ENST00000333933	ENSP00000364043	ENSP00000335008	top1	7
ENSG00000147160	ENSG00000204195	AWAT2	AWAT1	ENST00000276101	ENST00000374521	ENSP00000421172	ENSP00000363645	top1	6
ENSG00000147274	ENSG00000213516	RBMX	RBMXL1	ENST00000320676	ENST00000399794	ENSP00000359645	ENSP00000446099	top1	7
ENSG00000147381	ENSG00000198681	MAGEA4	MAGEA1	ENST00000360243	ENST00000356661	ENSP00000353379	ENSP00000349085	top1	6
ENSG00000147403	ENSG00000165496	RPL10	RPL10L	ENST00000424325	ENST00000298283	ENSP00000413436	ENSP00000298283	top1	5
ENSG00000147883	ENSG00000147889	CDKN2B	CDKN2A	ENST00000276925	ENST00000498124	ENSP00000276925	ENSP00000418915	top1	5
ENSG00000147996	ENSG00000196873	CBWD5	CBWD3	ENST00000382405	ENST00000360171	ENSP00000371842	ENSP00000353295	top1	7
ENSG00000148136	ENSG00000204246	OR13C4	OR13C3	ENST00000277216	ENST00000374781	ENSP00000277216	ENSP00000363913	top1	4
ENSG00000148156	ENSG00000187003	ACTL7B	ACTL7A	ENST00000374667	ENST00000333999	ENSP00000363799	ENSP00000334300	top1	4
ENSG00000148513	ENSG00000180777	ANKRD30A	ANKRD30B	ENST00000361713	ENST00000358984	ENSP00000354432	ENSP00000351875	top1	6
ENSG00000148672	ENSG00000182890	GLUD1	GLUD2	ENST00000277865	ENST00000328078	ENSP00000277865	ENSP00000327589	top1	8
ENSG00000148730	ENSG00000187840	EIF4EBP2	EIF4EBP1	ENST00000373218	ENST00000338825	ENSP00000362314	ENSP00000340691	top1	7
ENSG00000148737	ENSG00000152284	TCF7L2	TCF7L1	ENST00000627217	ENST00000282111	ENSP00000486891	ENSP00000282111	top1	7
ENSG00000148842	ENSG00000158158	CNNM2	CNNM4	ENST00000369878	ENST00000377075	ENSP00000358894	ENSP00000366275	top1	8
ENSG00000149150	ENSG00000167703	SLC43A1	SLC43A2	ENST00000278426	ENST00000571650	ENSP00000278426	ENSP00000461382	top1	8
ENSG00000149557	ENSG00000171055	FEZ1	FEZ2	ENST00000648911	ENST00000379245	ENSP00000497070	ENSP00000368547	top1	1
ENSG00000149591	ENSG00000158710	TAGLN	TAGLN2	ENST00000532870	ENST00000368096	ENSP00000432282	ENSP00000357076	top1	6
ENSG00000149742	ENSG00000196600	SLC22A9	SLC22A25	ENST00000279178	ENST00000306494	ENSP00000279178	ENSP00000307443	top1	6
ENSG00000149968	ENSG00000166670	MMP3	MMP10	ENST00000299855	ENST00000279441	ENSP00000299855	ENSP00000279441	top1	7
ENSG00000151136	ENSG00000166016	BTBD11	ABTB2	ENST00000280758	ENST00000435224	ENSP00000280758	ENSP00000410157	top1	8
ENSG00000151632	ENSG00000187134	AKR1C2	AKR1C1	ENST00000380753	ENST00000380872	ENSP00000370129	ENSP00000370254	top1	8
ENSG00000151702	ENSG00000157554	FLI1	ERG	ENST00000527786	ENST00000417133	ENSP00000433488	ENSP00000414150	top1	8
ENSG00000151952	ENSG00000181234	TMEM132D	TMEM132C	ENST00000422113	ENST00000435159	ENSP00000408581	ENSP00000410852	top1	8
ENSG00000152076	ENSG00000163040	CCDC74B	CCDC74A	ENST00000310463	ENST00000295171	ENSP00000308873	ENSP00000295171	top1	7
ENSG00000152082	ENSG00000173272	MZT2B	MZT2A	ENST00000409255	ENST00000309451	ENSP00000386419	ENSP00000311500	top1	6
ENSG00000152822	ENSG00000168959	GRM1	GRM5	ENST00000282753	ENST00000305447	ENSP00000282753	ENSP00000306138	top1	6
ENSG00000153048	ENSG00000172346	CARHSP1	CSDC2	ENST00000396593	ENST00000306149	ENSP00000379838	ENSP00000302485	top1	7
ENSG00000153165	ENSG00000196862	RGPD3	RGPD4	ENST00000409886	ENST00000408999	ENSP00000386588	ENSP00000386810	top1	8
ENSG00000153230	ENSG00000241128	OR14K1	OR14A2	ENST00000283225	ENST00000366485	ENSP00000283225	ENSP00000355441	top1	3
ENSG00000153684	ENSG00000183629	GOLGA8F	GOLGA8G	ENST00000532622	ENST00000525590	ENSP00000454322	ENSP00000458130	top1	3
ENSG00000153786	ENSG00000163812	ZDHHC7	ZDHHC3	ENST00000564466	ENST00000342790	ENSP00000456782	ENSP00000345268	top1	6
ENSG00000154016	ENSG00000177885	GRAP	GRB2	ENST00000284154	ENST00000392562	ENSP00000284154	ENSP00000376345	top1	7
ENSG00000154262	ENSG00000154263	ABCA6	ABCA10	ENST00000284425	ENST00000269081	ENSP00000284425	ENSP00000269081	top1	8
ENSG00000154370	ENSG00000162931	TRIM11	TRIM17	ENST00000284551	ENST00000366697	ENSP00000284551	ENSP00000355658	top1	3
ENSG00000154548	ENSG00000188529	SRSF12	SRSF10	ENST00000452027	ENST00000492112	ENSP00000414302	ENSP00000420195	top1	6
ENSG00000154760	ENSG00000172716	SLFN13	SLFN11	ENST00000285013	ENST00000394566	ENSP00000285013	ENSP00000378067	top1	7
ENSG00000154997	ENSG00000186522	SEPT14	SEPT10	ENST00000388975	ENST00000356688	ENSP00000373627	ENSP00000349116	top1	7
ENSG00000155026	ENSG00000169402	RSPH10B	RSPH10B2	ENST00000405415	ENST00000403107	ENSP00000385443	ENSP00000384766	top1	6
ENSG00000155980	ENSG00000168280	KIF5A	KIF5C	ENST00000455537	ENST00000435030	ENSP00000408979	ENSP00000393379	top1	9
ENSG00000156006	ENSG00000171428	NAT2	NAT1	ENST00000286479	ENST00000545197	ENSP00000286479	ENSP00000443194	top1	7
ENSG00000156282	ENSG00000156284	CLDN17	CLDN8	ENST00000286808	ENST00000399899	ENSP00000286808	ENSP00000382783	top1	5
ENSG00000156486	ENSG00000170745	KCNS2	KCNS3	ENST00000287042	ENST00000403915	ENSP00000287042	ENSP00000385968	top1	5
ENSG00000156504	ENSG00000187866	FAM122B	FAM122A	ENST00000493333	ENST00000394264	ENSP00000487221	ENSP00000377807	top1	7
ENSG00000156575	ENSG00000186652	PRG3	PRG2	ENST00000287143	ENST00000311862	ENSP00000287143	ENSP00000312134	top1	5
ENSG00000156697	ENSG00000253797	UTP14A	UTP14C	ENST00000394422	ENST00000521776	ENSP00000377944	ENSP00000428619	top1	8
ENSG00000157326	ENSG00000187630	DHRS4	DHRS4L2	ENST00000313250	ENST00000335125	ENSP00000326219	ENSP00000334801	top1	7
ENSG00000157349	ENSG00000168872	DDX19B	DDX19A	ENST00000563206	ENST00000302243	ENSP00000455813	ENSP00000306117	top1	8
ENSG00000157551	ENSG00000177807	KCNJ15	KCNJ10	ENST00000398938	ENST00000368089	ENSP00000381911	ENSP00000357068	top1	4
ENSG00000157601	ENSG00000183486	MX1	MX2	ENST00000398600	ENST00000330714	ENSP00000381601	ENSP00000333657	top1	7
ENSG00000158246	ENSG00000183508	TENT5B	TENT5C	ENST00000289166	ENST00000369448	ENSP00000289166	ENSP00000358458	top1	5
ENSG00000158473	ENSG00000158488	CD1D	CD1E	ENST00000368171	ENST00000368167	ENSP00000357153	ENSP00000357149	top1	5
ENSG00000158477	ENSG00000158485	CD1A	CD1B	ENST00000289429	ENST00000368168	ENSP00000289429	ENSP00000357150	top1	6
ENSG00000158604	ENSG00000184840	TMED4	TMED9	ENST00000457408	ENST00000332598	ENSP00000404042	ENSP00000330945	top1	8
ENSG00000158639	ENSG00000238269	PAGE5	PAGE2B	ENST00000289619	ENST00000374971	ENSP00000289619	ENSP00000364110	top1	3
ENSG00000158764	ENSG00000179914	ITLN2	ITLN1	ENST00000368029	ENST00000326245	ENSP00000357008	ENSP00000323587	top1	7
ENSG00000159164	ENSG00000185518	SV2A	SV2B	ENST00000369146	ENST00000394232	ENSP00000358142	ENSP00000377779	top1	8
ENSG00000159228	ENSG00000159231	CBR1	CBR3	ENST00000290349	ENST00000290354	ENSP00000290349	ENSP00000290354	top1	6
ENSG00000159527	ENSG00000163218	PGLYRP3	PGLYRP4	ENST00000290722	ENST00000359650	ENSP00000290722	ENSP00000352672	top1	5
ENSG00000159961	ENSG00000221882	OR3A3	OR3A2	ENST00000291231	ENST00000408891	ENSP00000291231	ENSP00000386180	top1	4
ENSG00000160072	ENSG00000197785	ATAD3B	ATAD3A	ENST00000308647	ENST00000378755	ENSP00000311766	ENSP00000368030	top1	7
ENSG00000160179	ENSG00000172350	ABCG1	ABCG4	ENST00000361802	ENST00000619701	ENSP00000354995	ENSP00000481728	top1	8
ENSG00000160229	ENSG00000237440	ZNF66	ZNF737	ENST00000344519	ENST00000427401	ENSP00000461425	ENSP00000395733	top1	2
ENSG00000160349	ENSG00000171102	LCN1	OBP2B	ENST00000263598	ENST00000618116	ENSP00000263598	ENSP00000484615	top1	3
ENSG00000160469	ENSG00000174672	BRSK1	BRSK2	ENST00000309383	ENST00000382179	ENSP00000310649	ENSP00000371614	top1	7
ENSG00000160882	ENSG00000179142	CYP11B1	CYP11B2	ENST00000292427	ENST00000323110	ENSP00000292427	ENSP00000325822	top1	8
ENSG00000161133	ENSG00000184979	USP41	USP18	ENST00000454608	ENST00000215794	ENSP00000414922	ENSP00000215794	top1	5
ENSG00000161807	ENSG00000170923	OR7G1	OR7G2	ENST00000541538	ENST00000305456	ENSP00000444134	ENSP00000303822	top1	5
ENSG00000161896	ENSG00000176095	IP6K3	IP6K1	ENST00000293756	ENST00000613416	ENSP00000293756	ENSP00000482032	top1	8
ENSG00000162188	ENSG00000167414	GNG3	GNG8	ENST00000294117	ENST00000300873	ENSP00000294117	ENSP00000300873	top1	5
ENSG00000162365	ENSG00000187048	CYP4A22	CYP4A11	ENST00000371891	ENST00000310638	ENSP00000360958	ENSP00000311095	top1	6
ENSG00000162378	ENSG00000203995	ZYG11B	ZYG11A	ENST00000294353	ENST00000371528	ENSP00000294353	ENSP00000360583	top1	7
ENSG00000162545	ENSG00000163888	CAMK2N1	CAMK2N2	ENST00000375078	ENST00000296238	ENSP00000364219	ENSP00000296238	top1	7
ENSG00000162654	ENSG00000213512	GBP4	GBP7	ENST00000355754	ENST00000294671	ENSP00000359490	ENSP00000294671	top1	7
ENSG00000162727	ENSG00000228198	OR2M5	OR2M3	ENST00000366476	ENST00000641626	ENSP00000355432	ENSP00000492981	top1	6
ENSG00000162738	ENSG00000173218	VANGL2	VANGL1	ENST00000368061	ENST00000355485	ENSP00000357040	ENSP00000347672	top1	8
ENSG00000162771	ENSG00000170613	FAM71A	FAM71B	ENST00000294829	ENST00000302938	ENSP00000294829	ENSP00000305596	top1	5
ENSG00000163202	ENSG00000185966	LCE3D	LCE3E	ENST00000368787	ENST00000368789	ENSP00000357776	ENSP00000357778	top1	3
ENSG00000163251	ENSG00000177283	FZD5	FZD8	ENST00000295417	ENST00000374694	ENSP00000354607	ENSP00000363826	top1	7
ENSG00000163377	ENSG00000198673	FAM19A4	FAM19A2	ENST00000295569	ENST00000416284	ENSP00000295569	ENSP00000393987	top1	5
ENSG00000163464	ENSG00000180871	CXCR1	CXCR2	ENST00000295683	ENST00000318507	ENSP00000295683	ENSP00000319635	top1	7
ENSG00000163499	ENSG00000196431	CRYBA2	CRYBA4	ENST00000295728	ENST00000354760	ENSP00000295728	ENSP00000346805	top1	3
ENSG00000163563	ENSG00000163564	MNDA	PYHIN1	ENST00000368141	ENST00000368140	ENSP00000357123	ENSP00000357122	top1	7
ENSG00000163746	ENSG00000188313	PLSCR2	PLSCR1	ENST00000497985	ENST00000342435	ENSP00000420132	ENSP00000345494	top1	6
ENSG00000163817	ENSG00000174358	SLC6A20	SLC6A19	ENST00000358525	ENST00000304460	ENSP00000346298	ENSP00000305302	top1	5
ENSG00000164007	ENSG00000181885	CLDN19	CLDN7	ENST00000296387	ENST00000360325	ENSP00000296387	ENSP00000353475	top1	4
ENSG00000164037	ENSG00000164038	SLC9B1	SLC9B2	ENST00000296422	ENST00000394785	ENSP00000296422	ENSP00000378265	top1	8
ENSG00000164604	ENSG00000184194	GPR85	GPR173	ENST00000297146	ENST00000332582	ENSP00000297146	ENSP00000331600	top1	4
ENSG00000164611	ENSG00000250254	PTTG1	PTTG2	ENST00000393964	ENST00000504686	ENSP00000377536	ENSP00000424261	top1	5
ENSG00000164651	ENSG00000217236	SP8	SP9	ENST00000418710	ENST00000394967	ENSP00000408792	ENSP00000378418	top1	6
ENSG00000164687	ENSG00000197416	FABP5	FABP12	ENST00000297258	ENST00000360464	ENSP00000297258	ENSP00000353650	top1	6
ENSG00000164729	ENSG00000177710	SLC35G3	SLC35G5	ENST00000297307	ENST00000382435	ENSP00000297307	ENSP00000371872	top1	7
ENSG00000164871	ENSG00000178287	SPAG11B	SPAG11A	ENST00000398462	ENST00000326558	ENSP00000381480	ENSP00000316012	top1	4
ENSG00000165215	ENSG00000189143	CLDN3	CLDN4	ENST00000395145	ENST00000435050	ENSP00000378577	ENSP00000409544	top1	5
ENSG00000165502	ENSG00000241343	RPL36AL	RPL36A	ENST00000298289	ENST00000427805	ENSP00000346012	ENSP00000404375	top1	8
ENSG00000165799	ENSG00000173431	RNASE7	RNASE8	ENST00000298690	ENST00000308227	ENSP00000298690	ENSP00000311398	top1	5
ENSG00000165879	ENSG00000181274	FRAT1	FRAT2	ENST00000371021	ENST00000371019	ENSP00000360060	ENSP00000360058	top1	6
ENSG00000165948	ENSG00000165949	IFI27L1	IFI27	ENST00000393115	ENST00000612813	ENSP00000376824	ENSP00000483430	top1	5
ENSG00000166401	ENSG00000170542	SERPINB8	SERPINB9	ENST00000397985	ENST00000380698	ENSP00000381072	ENSP00000370074	top1	5
ENSG00000166681	ENSG00000184515	BEX3	BEX5	ENST00000372645	ENST00000543160	ENSP00000361728	ENSP00000446054	top1	4
ENSG00000166793	ENSG00000175155	YPEL4	YPEL2	ENST00000524669	ENST00000312655	ENSP00000432648	ENSP00000312272	top1	8
ENSG00000166869	ENSG00000187446	CHP2	CHP1	ENST00000300113	ENST00000334660	ENSP00000300113	ENSP00000335632	top1	5
ENSG00000166923	ENSG00000180875	GREM1	GREM2	ENST00000622074	ENST00000318160	ENSP00000478319	ENSP00000318650	top1	5
ENSG00000166984	ENSG00000203690	TCP10L2	TCP10	ENST00000366832	ENST00000397829	ENSP00000355797	ENSP00000380929	top1	5
ENSG00000167065	ENSG00000189037	DUSP18	DUSP21	ENST00000334679	ENST00000339042	ENSP00000333917	ENSP00000343244	top1	6
ENSG00000167283	ENSG00000249222	ATP5MG	ATP5MGL	ENST00000300688	ENST00000505920	ENSP00000300688	ENSP00000421076	top1	6
ENSG00000167359	ENSG00000187918	OR51I1	OR51I2	ENST00000380211	ENST00000641930	ENSP00000369559	ENSP00000493016	top1	4
ENSG00000167822	ENSG00000172487	OR8J3	OR8J1	ENST00000642058	ENST00000533152	ENSP00000493166	ENSP00000477259	top1	7
ENSG00000167840	ENSG00000235109	ZNF232	ZSCAN31	ENST00000250076	ENST00000414429	ENSP00000250076	ENSP00000390076	top1	3
ENSG00000167968	ENSG00000213918	DNASE1L2	DNASE1	ENST00000564065	ENST00000407479	ENSP00000454562	ENSP00000385905	top1	2
ENSG00000168065	ENSG00000197891	SLC22A11	SLC22A12	ENST00000301891	ENST00000377574	ENSP00000301891	ENSP00000366797	top1	7
ENSG00000168135	ENSG00000184185	KCNJ4	KCNJ12	ENST00000303592	ENST00000583088	ENSP00000306497	ENSP00000463778	top1	7
ENSG00000168300	ENSG00000203880	PCMTD1	PCMTD2	ENST00000360540	ENST00000308824	ENSP00000353739	ENSP00000307854	top1	6
ENSG00000168824	ENSG00000170091	NSG1	NSG2	ENST00000421177	ENST00000303177	ENSP00000388823	ENSP00000307722	top1	3
ENSG00000168925	ENSG00000168928	CTRB1	CTRB2	ENST00000361017	ENST00000303037	ENSP00000354294	ENSP00000303963	top1	6
ENSG00000168930	ENSG00000204449	TRIM49	TRIM49C	ENST00000329758	ENST00000448984	ENSP00000327604	ENSP00000388299	top1	5
ENSG00000169131	ENSG00000178338	ZNF354A	ZNF354B	ENST00000335815	ENST00000322434	ENSP00000337122	ENSP00000327143	top1	5
ENSG00000169327	ENSG00000172459	OR5AU1	OR5AR1	ENST00000641822	ENST00000624596	ENSP00000493431	ENSP00000485240	top1	2
ENSG00000169344	ENSG00000169347	UMOD	GP2	ENST00000396134	ENST00000381362	ENSP00000379438	ENSP00000370767	top1	6
ENSG00000169385	ENSG00000169397	RNASE2	RNASE3	ENST00000304625	ENST00000304639	ENSP00000303276	ENSP00000302324	top1	7
ENSG00000169469	ENSG00000169474	SPRR1B	SPRR1A	ENST00000307098	ENST00000368762	ENSP00000306461	ENSP00000357751	top1	5
ENSG00000169488	ENSG00000176281	OR4K15	OR4K5	ENST00000305051	ENST00000315915	ENSP00000304077	ENSP00000319511	top1	2
ENSG00000169627	ENSG00000183336	BOLA2B	BOLA2	ENST00000305321	ENST00000330978	ENSP00000306752	ENSP00000331127	top1	5
ENSG00000169992	ENSG00000196338	NLGN2	NLGN3	ENST00000302926	ENST00000358741	ENSP00000305288	ENSP00000351591	top1	7
ENSG00000170027	ENSG00000175793	YWHAG	SFN	ENST00000307630	ENST00000339276	ENSP00000306330	ENSP00000340989	top1	5
ENSG00000170035	ENSG00000170142	UBE2E3	UBE2E1	ENST00000602710	ENST00000306627	ENSP00000473623	ENSP00000303709	top1	8
ENSG00000170074	ENSG00000182230	FAM153A	FAM153B	ENST00000440605	ENST00000515817	ENSP00000411506	ENSP00000427684	top1	2
ENSG00000170122	ENSG00000184492	FOXD4	FOXD4L1	ENST00000382500	ENST00000306507	ENSP00000371940	ENSP00000302756	top1	7
ENSG00000170298	ENSG00000171916	LGALS9B	LGALS9C	ENST00000324290	ENST00000328114	ENSP00000315564	ENSP00000329932	top1	7
ENSG00000170379	ENSG00000198420	TCAF2	TCAF1	ENST00000441159	ENST00000479870	ENSP00000404265	ENSP00000419235	top1	7
ENSG00000170439	ENSG00000185432	METTL7B	METTL7A	ENST00000394252	ENST00000548553	ENSP00000377796	ENSP00000448785	top1	7
ENSG00000170465	ENSG00000185479	KRT6C	KRT6B	ENST00000252250	ENST00000252252	ENSP00000252250	ENSP00000252252	top1	5
ENSG00000170509	ENSG00000198189	HSD17B13	HSD17B11	ENST00000328546	ENST00000358290	ENSP00000333300	ENSP00000351035	top1	6
ENSG00000170949	ENSG00000197497	ZNF160	ZNF665	ENST00000429604	ENST00000396424	ENSP00000406201	ENSP00000379702	top1	5
ENSG00000170953	ENSG00000197125	OR8B12	OR8B8	ENST00000306842	ENST00000642064	ENSP00000307159	ENSP00000493014	top1	3
ENSG00000170967	ENSG00000197312	DDI1	DDI2	ENST00000302259	ENST00000480945	ENSP00000302805	ENSP00000417748	top1	8
ENSG00000171044	ENSG00000206579	XKR6	XKR4	ENST00000416569	ENST00000327381	ENSP00000416707	ENSP00000328326	top1	7
ENSG00000171049	ENSG00000187474	FPR2	FPR3	ENST00000598776	ENST00000339223	ENSP00000468897	ENSP00000341821	top1	6
ENSG00000171295	ENSG00000198429	ZNF440	ZNF69	ENST00000304060	ENST00000340180	ENSP00000305373	ENSP00000345333	top1	5
ENSG00000171346	ENSG00000171401	KRT15	KRT13	ENST00000393976	ENST00000246635	ENSP00000377546	ENSP00000246635	top1	5
ENSG00000171466	ENSG00000171469	ZNF562	ZNF561	ENST00000453372	ENST00000302851	ENSP00000410734	ENSP00000303915	top1	3
ENSG00000171496	ENSG00000173679	OR1L8	OR1L1	ENST00000641027	ENST00000309623	ENSP00000493411	ENSP00000310773	top1	2
ENSG00000171587	ENSG00000177103	DSCAM	DSCAML1	ENST00000400454	ENST00000321322	ENSP00000383303	ENSP00000315465	top1	7
ENSG00000171786	ENSG00000177551	NHLH1	NHLH2	ENST00000302101	ENST00000369506	ENSP00000302189	ENSP00000358519	top1	6
ENSG00000171817	ENSG00000187187	ZNF540	ZNF546	ENST00000316433	ENST00000347077	ENSP00000324598	ENSP00000339823	top1	4
ENSG00000171847	ENSG00000229924	FAM90A1	FAM90A26	ENST00000538603	ENST00000512047	ENSP00000445418	ENSP00000421131	top1	7
ENSG00000171936	ENSG00000176231	OR10H3	OR10H4	ENST00000641646	ENST00000322107	ENSP00000493287	ENSP00000318834	top1	7
ENSG00000172014	ENSG00000183148	ANKRD20A4	ANKRD20A2	ENST00000357336	ENST00000377601	ENSP00000349891	ENSP00000366826	top1	6
ENSG00000172058	ENSG00000205572	SERF1A	SERF1B	ENST00000354833	ENST00000380750	ENSP00000346892	ENSP00000370126	top1	5
ENSG00000172062	ENSG00000205571	SMN1	SMN2	ENST00000380707	ENST00000380743	ENSP00000370083	ENSP00000370119	top1	5
ENSG00000172123	ENSG00000205045	SLFN12	SLFN12L	ENST00000394562	ENST00000361112	ENSP00000378063	ENSP00000354412	top1	7
ENSG00000172146	ENSG00000172150	OR1A1	OR1A2	ENST00000641732	ENST00000381951	ENSP00000493179	ENSP00000371377	top1	5
ENSG00000172208	ENSG00000176567	OR4X2	OR4X1	ENST00000624868	ENST00000320048	ENSP00000485431	ENSP00000321506	top1	3
ENSG00000172236	ENSG00000197253	TPSAB1	TPSB2	ENST00000338844	ENST00000606293	ENSP00000343577	ENSP00000482743	top1	5
ENSG00000172466	ENSG00000186496	ZNF24	ZNF396	ENST00000399061	ENST00000589332	ENSP00000382015	ENSP00000466500	top1	3
ENSG00000172742	ENSG00000176200	OR4D9	OR4D11	ENST00000641962	ENST00000313253	ENSP00000493010	ENSP00000320077	top1	5
ENSG00000172752	ENSG00000206384	COL6A5	COL6A6	ENST00000265379	ENST00000358511	ENSP00000265379	ENSP00000351310	top1	5
ENSG00000173041	ENSG00000198039	ZNF680	ZNF273	ENST00000309683	ENST00000476120	ENSP00000309330	ENSP00000418719	top1	3
ENSG00000173175	ENSG00000174233	ADCY5	ADCY6	ENST00000462833	ENST00000307885	ENSP00000419361	ENSP00000311405	top1	8
ENSG00000173285	ENSG00000180708	OR10K1	OR10K2	ENST00000641432	ENST00000641042	ENSP00000493023	ENSP00000493297	top1	7
ENSG00000173480	ENSG00000198466	ZNF417	ZNF587	ENST00000312026	ENST00000339656	ENSP00000311319	ENSP00000345479	top1	4
ENSG00000173482	ENSG00000196090	PTPRM	PTPRT	ENST00000580170	ENST00000373198	ENSP00000463325	ENSP00000362294	top1	5
ENSG00000173678	ENSG00000205238	SPDYE2B	SPDYE2	ENST00000507450	ENST00000507918	ENSP00000424058	ENSP00000421686	top1	4
ENSG00000173852	ENSG00000177990	DPY19L1	DPY19L2	ENST00000310974	ENST00000324472	ENSP00000308695	ENSP00000315988	top1	7
ENSG00000174428	ENSG00000196275	GTF2IRD2B	GTF2IRD2	ENST00000472837	ENST00000451013	ENSP00000480524	ENSP00000406723	top1	9
ENSG00000174740	ENSG00000254535	PABPC5	PABPC4L	ENST00000312600	ENST00000421491	ENSP00000308012	ENSP00000463233	top1	5
ENSG00000174876	ENSG00000237763	AMY1B	AMY1A	ENST00000330330	ENST00000370083	ENSP00000330484	ENSP00000359100	top1	4
ENSG00000174951	ENSG00000176920	FUT1	FUT2	ENST00000310160	ENST00000425340	ENSP00000312021	ENSP00000387498	top1	7
ENSG00000175077	ENSG00000198471	RTP1	RTP2	ENST00000312295	ENST00000358241	ENSP00000311712	ENSP00000350976	top1	5
ENSG00000175564	ENSG00000175567	UCP3	UCP2	ENST00000314032	ENST00000310473	ENSP00000323740	ENSP00000312029	top1	7
ENSG00000175906	ENSG00000188042	ARL4D	ARL4C	ENST00000320033	ENST00000339728	ENSP00000322628	ENSP00000339754	top1	4
ENSG00000176302	ENSG00000189299	FOXR1	FOXR2	ENST00000317011	ENST00000339140	ENSP00000314806	ENSP00000427329	top1	6
ENSG00000176566	ENSG00000182308	DCAF4L2	DCAF4L1	ENST00000319675	ENST00000333141	ENSP00000316496	ENSP00000327796	top1	7
ENSG00000176695	ENSG00000177693	OR4F17	OR4F4	ENST00000585993	ENST00000326183	ENSP00000467301	ENSP00000317482	top1	7
ENSG00000176774	ENSG00000177689	MAGEB18	MAGEB10	ENST00000325250	ENST00000356790	ENSP00000314543	ENSP00000368304	top1	6
ENSG00000176974	ENSG00000182199	SHMT1	SHMT2	ENST00000316694	ENST00000328923	ENSP00000318868	ENSP00000333667	top1	7
ENSG00000177151	ENSG00000196240	OR2T35	OR2T2	ENST00000641268	ENST00000641925	ENSP00000492995	ENSP00000492947	top1	7
ENSG00000177201	ENSG00000177212	OR2T12	OR2T33	ENST00000641276	ENST00000641220	ENSP00000493000	ENSP00000493437	top1	5
ENSG00000177275	ENSG00000196071	OR2AJ1	OR2L13	ENST00000318244	ENST00000641714	ENSP00000325078	ENSP00000493075	top1	2
ENSG00000177300	ENSG00000185758	CLDN22	CLDN24	ENST00000323319	ENST00000541814	ENSP00000318113	ENSP00000438400	top1	6
ENSG00000177409	ENSG00000205413	SAMD9L	SAMD9	ENST00000318238	ENST00000379958	ENSP00000326247	ENSP00000369292	top1	6
ENSG00000177519	ENSG00000179673	RPRM	RPRML	ENST00000325926	ENST00000322329	ENSP00000314946	ENSP00000318032	top1	4
ENSG00000177535	ENSG00000238243	OR2B11	OR2W3	ENST00000641149	ENST00000360358	ENSP00000492892	ENSP00000353516	top1	2
ENSG00000177542	ENSG00000182902	SLC25A22	SLC25A18	ENST00000320230	ENST00000327451	ENSP00000322020	ENSP00000329033	top1	8
ENSG00000178021	ENSG00000189241	TSPYL6	TSPYL1	ENST00000317802	ENST00000368608	ENSP00000417919	ENSP00000357597	top1	5
ENSG00000178201	ENSG00000228567	VN1R1	VN1R4	ENST00000321039	ENST00000311170	ENSP00000322339	ENSP00000310856	top1	5
ENSG00000178586	ENSG00000182083	OR6B3	OR6B2	ENST00000641019	ENST00000402971	ENSP00000493035	ENSP00000384563	top1	8
ENSG00000178700	ENSG00000228716	DHFR2	DHFR	ENST00000394221	ENST00000439211	ENSP00000377768	ENSP00000396308	top1	5
ENSG00000178934	ENSG00000205076	LGALS7B	LGALS7	ENST00000314980	ENST00000378626	ENSP00000313571	ENSP00000367891	top1	5
ENSG00000178988	ENSG00000179010	MRFAP1L1	MRFAP1	ENST00000320848	ENST00000320912	ENSP00000318154	ENSP00000318352	top1	5
ENSG00000179083	ENSG00000234545	FAM133A	FAM133B	ENST00000322139	ENST00000445716	ENSP00000318974	ENSP00000398401	top1	7
ENSG00000179148	ENSG00000179477	ALOXE3	ALOX12B	ENST00000318227	ENST00000647874	ENSP00000314879	ENSP00000497784	top1	7
ENSG00000179344	ENSG00000232629	HLA-DQB1	HLA-DQB2	ENST00000374943	ENST00000437316	ENSP00000364080	ENSP00000396330	top1	6
ENSG00000180071	ENSG00000230453	ANKRD18A	ANKRD18B	ENST00000399703	ENST00000290943	ENSP00000382610	ENSP00000290943	top1	6
ENSG00000180305	ENSG00000182931	WFDC10A	WFDC10B	ENST00000372643	ENST00000335769	ENSP00000361726	ENSP00000337466	top1	3
ENSG00000180346	ENSG00000183340	TIGD2	JRKL	ENST00000603357	ENST00000332349	ENSP00000486687	ENSP00000333350	top1	7
ENSG00000180658	ENSG00000243896	OR2A4	OR2A7	ENST00000315453	ENST00000641841	ENSP00000319546	ENSP00000493320	top1	5
ENSG00000180720	ENSG00000181072	CHRM4	CHRM2	ENST00000433765	ENST00000445907	ENSP00000409378	ENSP00000399745	top1	5
ENSG00000180855	ENSG00000196466	ZNF443	ZNF799	ENST00000301547	ENST00000430385	ENSP00000301547	ENSP00000411084	top1	6
ENSG00000180934	ENSG00000183389	OR56A1	OR56A4	ENST00000316650	ENST00000330728	ENSP00000321246	ENSP00000328215	top1	7
ENSG00000181009	ENSG00000181074	OR52N5	OR52N4	ENST00000641181	ENST00000641350	ENSP00000493190	ENSP00000493338	top1	4
ENSG00000181218	ENSG00000188486	HIST3H2A	H2AFX	ENST00000366695	ENST00000530167	ENSP00000355656	ENSP00000434024	top1	7
ENSG00000181552	ENSG00000181562	EDDM3B	EDDM3A	ENST00000326783	ENST00000326842	ENSP00000314810	ENSP00000315098	top1	6
ENSG00000181609	ENSG00000205495	OR52D1	OR52J3	ENST00000322641	ENST00000380370	ENSP00000326232	ENSP00000369728	top1	3
ENSG00000181961	ENSG00000221840	OR4A16	OR4A5	ENST00000314721	ENST00000319760	ENSP00000325128	ENSP00000367664	top1	5
ENSG00000181963	ENSG00000196778	OR52K2	OR52K1	ENST00000325719	ENST00000641528	ENSP00000318956	ENSP00000493011	top1	7
ENSG00000182334	ENSG00000183303	OR5P3	OR5P2	ENST00000641167	ENST00000329434	ENSP00000492944	ENSP00000331823	top1	3
ENSG00000182508	ENSG00000183722	LHFPL1	LHFPL6	ENST00000371968	ENST00000379589	ENSP00000361036	ENSP00000368908	top1	6
ENSG00000182583	ENSG00000205642	VCX	VCX3B	ENST00000381059	ENST00000381032	ENSP00000370447	ENSP00000370420	top1	4
ENSG00000182613	ENSG00000185372	OR2V2	OR2V1	ENST00000641492	ENST00000641318	ENSP00000493207	ENSP00000492958	top1	5
ENSG00000182667	ENSG00000183715	NTM	OPCML	ENST00000425719	ENST00000331898	ENSP00000396722	ENSP00000330862	top1	7
ENSG00000182782	ENSG00000255398	HCAR2	HCAR3	ENST00000328880	ENST00000528880	ENSP00000375066	ENSP00000436714	top1	7
ENSG00000182783	ENSG00000203661	OR2T29	OR2T5	ENST00000641069	ENST00000641363	ENSP00000492895	ENSP00000493066	top1	7
ENSG00000182816	ENSG00000198390	KRTAP13-2	KRTAP13-1	ENST00000399889	ENST00000355459	ENSP00000382777	ENSP00000347635	top1	5
ENSG00000182952	ENSG00000198830	HMGN4	HMGN2	ENST00000377575	ENST00000361427	ENSP00000366798	ENSP00000355228	top1	5
ENSG00000183269	ENSG00000205409	OR52E8	OR52E6	ENST00000537935	ENST00000329322	ENSP00000444054	ENSP00000328878	top1	4
ENSG00000183310	ENSG00000196539	OR2T34	OR2T3	ENST00000328782	ENST00000359594	ENSP00000330904	ENSP00000352604	top1	3
ENSG00000183434	ENSG00000198176	TFDP3	TFDP1	ENST00000310125	ENST00000375370	ENSP00000385461	ENSP00000364519	top1	6
ENSG00000183632	ENSG00000261509	TP53TG3	TP53TG3B	ENST00000398682	ENST00000341305	ENSP00000381672	ENSP00000339405	top1	2
ENSG00000183709	ENSG00000197110	IFNL2	IFNL3	ENST00000331982	ENST00000613087	ENSP00000333639	ENSP00000481633	top1	7
ENSG00000184110	ENSG00000205609	EIF3C	EIF3CL	ENST00000331666	ENST00000380876	ENSP00000332604	ENSP00000370258	top1	6
ENSG00000184155	ENSG00000196184	OR10J5	OR10J1	ENST00000334857	ENST00000641630	ENSP00000334441	ENSP00000492902	top1	1
ENSG00000184166	ENSG00000262628	OR1D2	OR1D5	ENST00000641833	ENST00000575751	ENSP00000493103	ENSP00000459028	top1	5
ENSG00000184388	ENSG00000186288	PABPC1L2B	PABPC1L2A	ENST00000373521	ENST00000373519	ENSP00000362621	ENSP00000362618	top1	3
ENSG00000184486	ENSG00000198914	POU3F2	POU3F3	ENST00000328345	ENST00000361360	ENSP00000329170	ENSP00000355001	top1	8
ENSG00000184659	ENSG00000204779	FOXD4L4	FOXD4L5	ENST00000377413	ENST00000377420	ENSP00000366630	ENSP00000366637	top1	7
ENSG00000184814	ENSG00000206260	PRR23B	PRR23A	ENST00000329447	ENST00000383163	ENSP00000328768	ENSP00000372649	top1	7
ENSG00000184908	ENSG00000186510	CLCNKB	CLCNKA	ENST00000375679	ENST00000331433	ENSP00000364831	ENSP00000332771	top1	7
ENSG00000184945	ENSG00000185176	AQP12A	AQP12B	ENST00000429564	ENST00000407834	ENSP00000405899	ENSP00000384894	top1	8
ENSG00000185069	ENSG00000186442	KRT76	KRT3	ENST00000332411	ENST00000417996	ENSP00000330101	ENSP00000413479	top1	7
ENSG00000185304	ENSG00000187627	RGPD2	RGPD1	ENST00000398146	ENST00000559485	ENSP00000381214	ENSP00000453170	top1	8
ENSG00000185448	ENSG00000189132	FAM47A	FAM47B	ENST00000346193	ENST00000329357	ENSP00000345029	ENSP00000328307	top1	6
ENSG00000185745	ENSG00000204010	IFIT1	IFIT1B	ENST00000371804	ENST00000371809	ENSP00000360869	ENSP00000360874	top1	7
ENSG00000185864	ENSG00000243716	NPIPB4	NPIPB5	ENST00000415645	ENST00000424340	ENSP00000404439	ENSP00000440703	top1	3
ENSG00000185926	ENSG00000258817	OR4C46	OR4C13	ENST00000328188	ENST00000555099	ENSP00000329056	ENSP00000452277	top1	6
ENSG00000186026	ENSG00000256294	ZNF284	ZNF225	ENST00000421176	ENST00000262894	ENSP00000411032	ENSP00000262894	top1	3
ENSG00000186038	ENSG00000186090	HTR3E	HTR3D	ENST00000440596	ENST00000382489	ENSP00000406050	ENSP00000371929	top1	5
ENSG00000186086	ENSG00000196427	NBPF6	NBPF4	ENST00000495380	ENST00000415641	ENSP00000417277	ENSP00000389237	top1	3
ENSG00000186115	ENSG00000186529	CYP4F2	CYP4F3	ENST00000221700	ENST00000221307	ENSP00000221700	ENSP00000221307	top1	7
ENSG00000186119	ENSG00000205029	OR5D18	OR5D16	ENST00000333976	ENST00000378396	ENSP00000335025	ENSP00000367649	top1	4
ENSG00000186160	ENSG00000186377	CYP4Z1	CYP4X1	ENST00000334194	ENST00000371901	ENSP00000334246	ENSP00000360968	top1	7
ENSG00000186280	ENSG00000235268	KDM4D	KDM4E	ENST00000335080	ENST00000450979	ENSP00000334181	ENSP00000397239	top1	7
ENSG00000186399	ENSG00000206127	GOLGA8R	GOLGA8O	ENST00000327271	ENST00000509311	ENSP00000323217	ENSP00000423159	top1	2
ENSG00000186509	ENSG00000186513	OR9Q1	OR9Q2	ENST00000335397	ENST00000641291	ENSP00000334934	ENSP00000492924	top1	5
ENSG00000186832	ENSG00000186847	KRT16	KRT14	ENST00000301653	ENST00000167586	ENSP00000301653	ENSP00000167586	top1	7
ENSG00000187010	ENSG00000188672	RHD	RHCE	ENST00000342055	ENST00000294413	ENSP00000339577	ENSP00000294413	top1	9
ENSG00000187175	ENSG00000205439	KRTAP12-1	KRTAP12-3	ENST00000391617	ENST00000397907	ENSP00000375475	ENSP00000381005	top1	3
ENSG00000187626	ENSG00000189298	ZKSCAN4	ZKSCAN3	ENST00000377294	ENST00000377255	ENSP00000366509	ENSP00000366465	top1	6
ENSG00000187758	ENSG00000196616	ADH1A	ADH1B	ENST00000209668	ENST00000305046	ENSP00000209668	ENSP00000306606	top1	8
ENSG00000187801	ENSG00000187815	ZFP69B	ZFP69	ENST00000361584	ENST00000372706	ENSP00000354547	ENSP00000361791	top1	6
ENSG00000188050	ENSG00000235631	RNF133	RNF148	ENST00000340112	ENST00000434824	ENSP00000344489	ENSP00000388207	top1	4
ENSG00000188219	ENSG00000196604	POTEE	POTEF	ENST00000356920	ENST00000409914	ENSP00000439189	ENSP00000386786	top1	6
ENSG00000188419	ENSG00000203668	CHM	CHML	ENST00000357749	ENST00000366553	ENSP00000350386	ENSP00000355511	top1	8
ENSG00000188536	ENSG00000206172	HBA2	HBA1	ENST00000251595	ENST00000320868	ENSP00000251595	ENSP00000322421	top1	5
ENSG00000188581	ENSG00000221880	KRTAP1-1	KRTAP1-3	ENST00000306271	ENST00000344363	ENSP00000305975	ENSP00000344420	top1	6
ENSG00000188610	ENSG00000196550	FAM72B	FAM72A	ENST00000369390	ENST00000367128	ENSP00000358397	ENSP00000356096	top1	6
ENSG00000188624	ENSG00000204866	IGFL3	IGFL2	ENST00000341415	ENST00000434646	ENSP00000344860	ENSP00000395219	top1	5
ENSG00000188984	ENSG00000204518	AADACL3	AADACL4	ENST00000359318	ENST00000376221	ENSP00000352268	ENSP00000365395	top1	7
ENSG00000189180	ENSG00000196693	ZNF33A	ZNF33B	ENST00000307441	ENST00000359467	ENSP00000304268	ENSP00000352444	top1	4
ENSG00000189186	ENSG00000226372	DCAF8L2	DCAF8L1	ENST00000451261	ENST00000441525	ENSP00000462745	ENSP00000405222	top1	5
ENSG00000189253	ENSG00000214891	TRIM64B	TRIM64C	ENST00000329862	ENST00000617704	ENSP00000332969	ENSP00000481815	top1	4
ENSG00000196098	ENSG00000206536	OR5K4	OR5K3	ENST00000354924	ENST00000383695	ENSP00000347003	ENSP00000373194	top1	4
ENSG00000196126	ENSG00000198502	HLA-DRB1	HLA-DRB5	ENST00000360004	ENST00000374975	ENSP00000353099	ENSP00000364114	top1	7
ENSG00000196267	ENSG00000197608	ZNF836	ZNF841	ENST00000597252	ENST00000594295	ENSP00000470239	ENSP00000470746	top1	5
ENSG00000196350	ENSG00000213973	ZNF729	ZNF99	ENST00000601693	ENST00000596209	ENSP00000469582	ENSP00000472969	top1	5
ENSG00000196363	ENSG00000196981	WDR5	WDR5B	ENST00000358625	ENST00000330689	ENSP00000351446	ENSP00000330381	top1	8
ENSG00000196415	ENSG00000197561	PRTN3	ELANE	ENST00000234347	ENST00000590230	ENSP00000234347	ENSP00000466090	top1	3
ENSG00000196459	ENSG00000256060	TRAPPC2	TRAPPC2B	ENST00000458511	ENST00000596755	ENSP00000392495	ENSP00000469888	top1	3
ENSG00000196475	ENSG00000198814	GK2	GK	ENST00000358842	ENST00000427190	ENSP00000351706	ENSP00000401720	top1	8
ENSG00000196565	ENSG00000213934	HBG2	HBG1	ENST00000336906	ENST00000330597	ENSP00000338082	ENSP00000327431	top1	6
ENSG00000196620	ENSG00000197888	UGT2B15	UGT2B17	ENST00000338206	ENST00000317746	ENSP00000341045	ENSP00000320401	top1	7
ENSG00000196659	ENSG00000197557	TTC30B	TTC30A	ENST00000408939	ENST00000355689	ENSP00000386181	ENSP00000347915	top1	7
ENSG00000196734	ENSG00000197084	LCE1B	LCE1C	ENST00000360090	ENST00000607093	ENSP00000353203	ENSP00000475270	top1	2
ENSG00000196834	ENSG00000222038	POTEI	POTEJ	ENST00000451531	ENST00000409602	ENSP00000392718	ENSP00000387176	top1	6
ENSG00000197021	ENSG00000197620	CXorf40B	CXorf40A	ENST00000370406	ENST00000441248	ENSP00000359434	ENSP00000423099	top1	6
ENSG00000197172	ENSG00000221867	MAGEA6	MAGEA3	ENST00000616035	ENST00000598245	ENSP00000480637	ENSP00000473093	top1	6
ENSG00000197208	ENSG00000197375	SLC22A4	SLC22A5	ENST00000200652	ENST00000435065	ENSP00000200652	ENSP00000402760	top1	8
ENSG00000197454	ENSG00000203663	OR2L5	OR2L2	ENST00000355281	ENST00000641771	ENSP00000347428	ENSP00000493410	top1	6
ENSG00000197465	ENSG00000250361	GYPE	GYPB	ENST00000358615	ENST00000502664	ENSP00000351430	ENSP00000427690	top1	5
ENSG00000198021	ENSG00000227234	SPANXA1	SPANXB1	ENST00000370519	ENST00000449283	ENSP00000359550	ENSP00000405202	top1	4
ENSG00000198077	ENSG00000255974	CYP2A7	CYP2A6	ENST00000301146	ENST00000301141	ENSP00000301146	ENSP00000301141	top1	6
ENSG00000198083	ENSG00000212659	KRTAP9-9	KRTAP9-6	ENST00000394008	ENST00000391355	ENSP00000377576	ENSP00000375150	top1	3
ENSG00000198156	ENSG00000255524	NPIPB6	NPIPB8	ENST00000532254	ENST00000529716	ENSP00000431871	ENSP00000434399	top1	3
ENSG00000198205	ENSG00000198455	ZXDA	ZXDB	ENST00000358697	ENST00000374888	ENSP00000351530	ENSP00000364023	top1	7
ENSG00000198354	ENSG00000198889	DCAF12L2	DCAF12L1	ENST00000360028	ENST00000371126	ENSP00000353128	ENSP00000360167	top1	7
ENSG00000198535	ENSG00000205502	C2CD4A	C2CD4B	ENST00000355522	ENST00000380392	ENSP00000347712	ENSP00000369755	top1	6
ENSG00000198704	ENSG00000211445	GPX6	GPX3	ENST00000361902	ENST00000388825	ENSP00000354581	ENSP00000373477	top1	6
ENSG00000198818	ENSG00000213064	SFT2D1	SFT2D2	ENST00000361731	ENST00000271375	ENSP00000354590	ENSP00000271375	top1	7
ENSG00000203795	ENSG00000213185	FAM24A	FAM24B	ENST00000368894	ENST00000368898	ENSP00000357889	ENSP00000357894	top1	6
ENSG00000203857	ENSG00000203859	HSD3B1	HSD3B2	ENST00000369413	ENST00000543831	ENSP00000358421	ENSP00000445122	top1	7
ENSG00000203923	ENSG00000204363	SPANXN1	SPANXN5	ENST00000370493	ENST00000375511	ENSP00000359524	ENSP00000364661	top1	4
ENSG00000204252	ENSG00000231389	HLA-DOA	HLA-DPA1	ENST00000229829	ENST00000419277	ENSP00000229829	ENSP00000393566	top1	6
ENSG00000204516	ENSG00000204520	MICB	MICA	ENST00000252229	ENST00000449934	ENSP00000252229	ENSP00000413079	top1	4
ENSG00000204531	ENSG00000212993	POU5F1	POU5F1B	ENST00000259915	ENST00000465342	ENSP00000259915	ENSP00000419298	top1	8
ENSG00000204632	ENSG00000206503	HLA-G	HLA-A	ENST00000376828	ENST00000396634	ENSP00000366024	ENSP00000379873	top1	6
ENSG00000204657	ENSG00000204688	OR2H2	OR2H1	ENST00000641840	ENST00000377136	ENSP00000492959	ENSP00000366340	top1	4
ENSG00000204880	ENSG00000212721	KRTAP4-8	KRTAP4-11	ENST00000333822	ENST00000391413	ENSP00000328444	ENSP00000375232	top1	5
ENSG00000205097	ENSG00000225899	FRG2	FRG2B	ENST00000504750	ENST00000425520	ENSP00000424015	ENSP00000401310	top1	8
ENSG00000205279	ENSG00000233932	CTXN3	CTXN2	ENST00000379445	ENST00000644354	ENSP00000368758	ENSP00000495988	top1	4
ENSG00000205496	ENSG00000205497	OR51A2	OR51A4	ENST00000380371	ENST00000641898	ENSP00000369729	ENSP00000492963	top1	5
ENSG00000205718	ENSG00000237247	MBD3L4	MBD3L5	ENST00000381394	ENST00000329753	ENSP00000370801	ENSP00000331435	top1	8
ENSG00000205863	ENSG00000240654	C1QTNF9B	C1QTNF9	ENST00000382140	ENST00000382071	ENSP00000371575	ENSP00000371503	top1	8
ENSG00000206203	ENSG00000212122	TSSK2	TSSK1B	ENST00000399635	ENST00000390666	ENSP00000382544	ENSP00000375081	top1	7
ENSG00000212127	ENSG00000212128	TAS2R14	TAS2R13	ENST00000537503	ENST00000390677	ENSP00000441949	ENSP00000375095	top1	1
ENSG00000212724	ENSG00000214518	KRTAP2-3	KRTAP2-2	ENST00000391418	ENST00000398477	ENSP00000375237	ENSP00000381494	top1	6
ENSG00000212899	ENSG00000212900	KRTAP3-3	KRTAP3-2	ENST00000391586	ENST00000391587	ENSP00000375428	ENSP00000375429	top1	5
ENSG00000213215	ENSG00000221910	OR2F1	OR2F2	ENST00000624504	ENST00000408955	ENSP00000485483	ENSP00000386222	top1	5
ENSG00000214681	ENSG00000229972	IQCF5	IQCF3	ENST00000446461	ENST00000437810	ENSP00000394653	ENSP00000409373	top1	5
ENSG00000214940	ENSG00000214967	NPIPA8	NPIPA7	ENST00000525596	ENST00000530217	ENSP00000435325	ENSP00000431814	top1	3
ENSG00000215343	ENSG00000215356	ZNF705D	ZNF705B	ENST00000400085	ENST00000400120	ENSP00000382957	ENSP00000382987	top1	4
ENSG00000215455	ENSG00000241123	KRTAP10-1	KRTAP10-5	ENST00000400375	ENST00000400372	ENSP00000383226	ENSP00000383223	top1	5
ENSG00000221837	ENSG00000243489	KRTAP10-9	KRTAP10-11	ENST00000397911	ENST00000334670	ENSP00000381009	ENSP00000334197	top1	4
ENSG00000221909	ENSG00000237765	FAM200A	FAM200B	ENST00000449309	ENST00000622362	ENSP00000411372	ENSP00000483930	top1	4
ENSG00000221937	ENSG00000236398	TAS2R40	TAS2R39	ENST00000408947	ENST00000446620	ENSP00000386210	ENSP00000405095	top1	5
ENSG00000223569	ENSG00000233136	USP17L15	USP17L11	ENST00000621432	ENST00000457736	ENSP00000483519	ENSP00000400880	top1	5
ENSG00000223609	ENSG00000244734	HBD	HBB	ENST00000643122	ENST00000647020	ENSP00000494708	ENSP00000494175	top1	5
ENSG00000223638	ENSG00000229292	RFPL4A	RFPL4AL1	ENST00000434937	ENST00000341750	ENSP00000392936	ENSP00000345151	top1	6
ENSG00000224389	ENSG00000244731	C4B	C4A	ENST00000435363	ENST00000428956	ENSP00000415941	ENSP00000396688	top1	5
ENSG00000224712	ENSG00000254852	NPIPA3	NPIPA2	ENST00000552140	ENST00000553201	ENSP00000448841	ENSP00000446882	top1	3
ENSG00000225932	ENSG00000244693	CTAGE4	CTAGE8	ENST00000486333	ENST00000487179	ENSP00000419539	ENSP00000417289	top1	5
ENSG00000226288	ENSG00000232268	OR52I2	OR52I1	ENST00000312614	ENST00000530443	ENSP00000308764	ENSP00000436453	top1	5
ENSG00000228278	ENSG00000229314	ORM2	ORM1	ENST00000431067	ENST00000259396	ENSP00000394936	ENSP00000259396	top1	7
ENSG00000231861	ENSG00000232382	OR5K2	OR5K1	ENST00000427338	ENST00000642057	ENSP00000393889	ENSP00000493267	top1	5
ENSG00000242221	ENSG00000243130	PSG2	PSG11	ENST00000406487	ENST00000320078	ENSP00000385706	ENSP00000319140	top1	5
ENSG00000243955	ENSG00000244067	GSTA1	GSTA2	ENST00000334575	ENST00000493422	ENSP00000335620	ENSP00000420168	top1	7
ENSG00000248920	ENSG00000250844	USP17L19	USP17L18	ENST00000515566	ENST00000504209	ENSP00000425582	ENSP00000423503	top1	6
ENSG00000248933	ENSG00000249811	USP17L22	USP17L21	ENST00000511280	ENST00000506414	ENSP00000423115	ENSP00000422216	top1	6
ENSG00000268964	ENSG00000269526	ERVV-2	ERVV-1	ENST00000601417	ENST00000602168	ENSP00000472919	ENSP00000473153	top1	5
ENSG00000095464	ENSG00000132915	PDE6C	PDE6A	ENST00000371447	ENST00000255266	ENSP00000360502	ENSP00000255266	top1	5
ENSG00000077684	ENSG00000102221	JADE1	JADE3	ENST00000226319	ENST00000614628	ENSP00000226319	ENSP00000481850	top1	8
ENSG00000109158	ENSG00000145863	GABRA4	GABRA6	ENST00000264318	ENST00000274545	ENSP00000264318	ENSP00000274545	top1	7
ENSG00000166562	ENSG00000140612	SEC11C	SEC11A	ENST00000558134	ENST00000587834	ENSP00000452697	ENSP00000468633	top1	8
ENSG00000107518	ENSG00000088812	ATRNL1	ATRN	ENST00000262919	ENST00000355044	ENSP00000262919	ENSP00000347152	top1	8
ENSG00000123104	ENSG00000150995	ITPR2	ITPR1	ENST00000381340	ENST00000302640	ENSP00000370744	ENSP00000306253	top1	8
ENSG00000196504	ENSG00000110844	PRPF40A	PRPF40B	ENST00000548825	ENST00000648940	ENSP00000448073	ENSP00000497573	top1	8
ENSG00000114923	ENSG00000004939	SLC4A3	SLC4A1	ENST00000262418	ENST00000273063	ENSP00000262418	ENSP00000273063	top1	8
ENSG00000114790	ENSG00000130762	ARHGEF26	ARHGEF16	ENST00000356448	ENST00000378378	ENSP00000348828	ENSP00000367629	top1	5
ENSG00000106617	ENSG00000181929	PRKAG2	PRKAG1	ENST00000287878	ENST00000316299	ENSP00000287878	ENSP00000323867	top1	7
ENSG00000184156	ENSG00000075043	KCNQ3	KCNQ2	ENST00000359125	ENST00000388996	ENSP00000352035	ENSP00000373648	top1	6
ENSG00000138166	ENSG00000120129	DUSP5	DUSP1	ENST00000239223	ENST00000369583	ENSP00000239223	ENSP00000358596	top1	4
ENSG00000051382	ENSG00000171608	PIK3CB	PIK3CD	ENST00000289153	ENST00000377346	ENSP00000289153	ENSP00000366563	top1	7
ENSG00000107643	ENSG00000109339	MAPK8	MAPK10	ENST00000395611	ENST00000641462	ENSP00000378974	ENSP00000493435	top1	8
ENSG00000170214	ENSG00000120907	ADRA1B	ADRA1A	ENST00000380586	ENST00000306675	ENSP00000369960	ENSP00000306662	top1	4
ENSG00000132793	ENSG00000134324	LPIN3	LPIN1	ENST00000632009	ENST00000449576	ENSP00000487971	ENSP00000397908	top1	8
ENSG00000174473	ENSG00000164574	GALNTL6	GALNT10	ENST00000297107	ENST00000506823	ENSP00000297107	ENSP00000423313	top1	9
ENSG00000165972	ENSG00000163885	CCDC38	CFAP100	ENST00000352312	ENST00000344280	ENSP00000344749	ENSP00000345470	top1	4
ENSG00000167258	ENSG00000065883	CDK12	CDK13	ENST00000181839	ENST00000447079	ENSP00000181839	ENSP00000398880	top1	8
ENSG00000073712	ENSG00000101311	FERMT2	FERMT1	ENST00000343279	ENST00000217289	ENSP00000342858	ENSP00000217289	top1	8
ENSG00000151276	ENSG00000081026	MAGI1	MAGI3	ENST00000307546	ENST00000402939	ENSP00000304604	ENSP00000385450	top1	7
ENSG00000141027	ENSG00000196498	NCOR1	NCOR2	ENST00000268712	ENST00000405201	ENSP00000268712	ENSP00000384018	top1	8
ENSG00000180448	ENSG00000137962	ARHGAP45	ARHGAP29	ENST00000260526	ENST00000539243	ENSP00000260526	ENSP00000439601	top1	6
ENSG00000123933	ENSG00000213347	MXD4	MXD3	ENST00000337190	ENST00000439742	ENSP00000337889	ENSP00000401867	top1	4
ENSG00000196876	ENSG00000153253	SCN8A	SCN3A	ENST00000283254	ENST00000354534	ENSP00000283254	ENSP00000346534	top1	7
ENSG00000119547	ENSG00000169856	ONECUT2	ONECUT1	ENST00000491143	ENST00000305901	ENSP00000419185	ENSP00000302630	top1	7
ENSG00000104953	ENSG00000106829	TLE6	TLE4	ENST00000246112	ENST00000376537	ENSP00000246112	ENSP00000365720	top1	3
ENSG00000145386	ENSG00000133101	CCNA2	CCNA1	ENST00000255465	ENST00000618014	ENSP00000255465	ENSP00000481380	top1	6
ENSG00000131398	ENSG00000166006	KCNC3	KCNC2	ENST00000477616	ENST00000549446	ENSP00000434241	ENSP00000449253	top1	8
ENSG00000074211	ENSG00000156475	PPP2R2C	PPP2R2B	ENST00000382599	ENST00000394414	ENSP00000372042	ENSP00000377936	top1	7
ENSG00000101134	ENSG00000206052	DOK5	DOK6	ENST00000262593	ENST00000382713	ENSP00000262593	ENSP00000372160	top1	5
ENSG00000140044	ENSG00000162772	JDP2	ATF3	ENST00000267569	ENST00000341491	ENSP00000267569	ENSP00000344352	top1	5
ENSG00000129675	ENSG00000102606	ARHGEF6	ARHGEF7	ENST00000646102	ENST00000250617	ENSP00000495631	ENSP00000250617	top1	8
ENSG00000063015	ENSG00000100095	SEZ6	SEZ6L	ENST00000317338	ENST00000248933	ENSP00000312942	ENSP00000248933	top1	4
ENSG00000133030	ENSG00000100106	MPRIP	TRIOBP	ENST00000406386	ENST00000395811	ENSP00000384312	ENSP00000379156	top1	6
ENSG00000101166	ENSG00000141391	PRELID3B	PRELID3A	ENST00000355937	ENST00000336990	ENSP00000348206	ENSP00000338988	top1	8
ENSG00000170581	ENSG00000173757	STAT2	STAT5B	ENST00000314128	ENST00000293328	ENSP00000315768	ENSP00000293328	top1	4
ENSG00000148660	ENSG00000145349	CAMK2G	CAMK2D	ENST00000511664	ENST00000322680	ENSP00000425824	ENSP00000319060	top1	6
ENSG00000143801	ENSG00000080815	PSEN2	PSEN1	ENST00000324501	ENST00000366783	ENSP00000326366	ENSP00000355747	top1	7
ENSG00000253293	ENSG00000128709	HOXA10	HOXD9	ENST00000249499	ENST00000283921	ENSP00000249499	ENSP00000283921	top1	4
ENSG00000046889	ENSG00000124126	PREX2	PREX1	ENST00000288368	ENST00000371941	ENSP00000288368	ENSP00000361009	top1	6
ENSG00000108813	ENSG00000144355	DLX4	DLX1	ENST00000240306	ENST00000361725	ENSP00000240306	ENSP00000354478	top1	5
ENSG00000145741	ENSG00000134717	BTF3	BTF3L4	ENST00000313334	ENST00000380591	ENSP00000360664	ENSP00000369965	top1	8
ENSG00000132259	ENSG00000183862	CNGA4	CNGA2	ENST00000379936	ENST00000329903	ENSP00000369268	ENSP00000328478	top1	6
ENSG00000076685	ENSG00000144130	NT5C2	NT5DC4	ENST00000343289	ENST00000327581	ENSP00000339479	ENSP00000330247	top1	6
ENSG00000138162	ENSG00000013810	TACC2	TACC3	ENST00000313288	ENST00000369005	ENSP00000326550	ENSP00000358001	top1	4
ENSG00000125740	ENSG00000175592	FOSB	FOSL1	ENST00000353609	ENST00000312562	ENSP00000245919	ENSP00000310170	top1	4
ENSG00000070182	ENSG00000115306	SPTB	SPTBN1	ENST00000644917	ENST00000356805	ENSP00000495909	ENSP00000349259	top1	7
ENSG00000134668	ENSG00000118482	SPOCD1	PHF3	ENST00000262043	ENST00000360482	ENSP00000262043	ENSP00000353670	top1	4
ENSG00000108946	ENSG00000188191	PRKAR1A	PRKAR1B	ENST00000392711	ENST00000406797	ENSP00000376475	ENSP00000385749	top1	9
ENSG00000135932	ENSG00000102547	CAB39	CAB39L	ENST00000610540	ENST00000258418	ENSP00000479669	ENSP00000258418	top1	8
ENSG00000180900	ENSG00000137269	SCRIB	LRRC1	ENST00000370888	ENST00000356994	ENSP00000359925	ENSP00000349486	top1	3
ENSG00000059915	ENSG00000156011	PSD	PSD3	ENST00000406432	ENST00000327040	ENSP00000384830	ENSP00000324127	top1	8
ENSG00000101096	ENSG00000131196	NFATC2	NFATC1	ENST00000396009	ENST00000427363	ENSP00000379330	ENSP00000389377	top1	4
ENSG00000103067	ENSG00000104413	ESRP2	ESRP1	ENST00000473183	ENST00000642581	ENSP00000418748	ENSP00000495733	top1	6
ENSG00000174938	ENSG00000100095	SEZ6L2	SEZ6L	ENST00000248933	ENST00000617533	ENSP00000248933	ENSP00000481917	top1	5
ENSG00000159184	ENSG00000106031	HOXB13	HOXA13	ENST00000222753	ENST00000290295	ENSP00000222753	ENSP00000290295	top1	5
ENSG00000140945	ENSG00000154162	CDH13	CDH12	ENST00000268613	ENST00000382254	ENSP00000268613	ENSP00000371689	top1	2
ENSG00000180263	ENSG00000154783	FGD6	FGD5	ENST00000285046	ENST00000343958	ENSP00000285046	ENSP00000344446	top1	4
ENSG00000018189	ENSG00000176783	RUFY3	RUFY1	ENST00000381006	ENST00000319449	ENSP00000370394	ENSP00000325594	top1	5
ENSG00000119715	ENSG00000196482	ESRRB	ESRRG	ENST00000380887	ENST00000366937	ENSP00000370270	ENSP00000355904	top1	8
ENSG00000158258	ENSG00000171603	CLSTN2	CLSTN1	ENST00000458420	ENST00000377298	ENSP00000402460	ENSP00000366513	top1	8
ENSG00000107731	ENSG00000182168	UNC5B	UNC5C	ENST00000335350	ENST00000453304	ENSP00000334329	ENSP00000406022	top1	8
ENSG00000108774	ENSG00000144566	RAB5C	RAB5A	ENST00000547517	ENST00000273047	ENSP00000447053	ENSP00000273047	top1	8
ENSG00000126458	ENSG00000133818	RRAS	RRAS2	ENST00000246792	ENST00000256196	ENSP00000246792	ENSP00000256196	top1	6
ENSG00000164897	ENSG00000168591	TMUB1	TMUB2	ENST00000392818	ENST00000538716	ENSP00000376565	ENSP00000444565	top1	5
ENSG00000162618	ENSG00000072071	ADGRL4	ADGRL1	ENST00000340736	ENST00000370742	ENSP00000340688	ENSP00000359778	top1	4
ENSG00000171988	ENSG00000115548	JMJD1C	KDM3A	ENST00000409556	ENST00000399262	ENSP00000386660	ENSP00000382204	top1	6
ENSG00000124249	ENSG00000169427	KCNK15	KCNK9	ENST00000372861	ENST00000648164	ENSP00000361952	ENSP00000498198	top1	7
ENSG00000115896	ENSG00000154822	PLCL1	PLCL2	ENST00000428675	ENST00000615277	ENSP00000402861	ENSP00000478458	top1	6
ENSG00000146094	ENSG00000115325	DOK3	DOK1	ENST00000233668	ENST00000357198	ENSP00000233668	ENSP00000349727	top1	4
ENSG00000064195	ENSG00000144355	DLX3	DLX1	ENST00000434704	ENST00000361725	ENSP00000389870	ENSP00000354478	top1	5
ENSG00000164070	ENSG00000170606	HSPA4L	HSPA4	ENST00000296464	ENST00000304858	ENSP00000296464	ENSP00000302961	top1	8
ENSG00000065308	ENSG00000174599	TRAM2	TRAM1L1	ENST00000182527	ENST00000310754	ENSP00000182527	ENSP00000309402	top1	6
ENSG00000075826	ENSG00000138674	SEC31B	SEC31A	ENST00000370345	ENST00000395310	ENSP00000359370	ENSP00000378721	top1	8
ENSG00000107807	ENSG00000115297	TLX1	TLX2	ENST00000370196	ENST00000233638	ENSP00000359215	ENSP00000233638	top1	7
ENSG00000109046	ENSG00000176871	WSB1	WSB2	ENST00000262394	ENST00000441406	ENSP00000262394	ENSP00000409131	top1	4
ENSG00000174238	ENSG00000180957	PITPNA	PITPNB	ENST00000313486	ENST00000634017	ENSP00000316809	ENSP00000487693	top1	8
ENSG00000128487	ENSG00000100014	SPECC1	SPECC1L	ENST00000314328	ENST00000261503	ENSP00000325785	ENSP00000261503	top1	5
ENSG00000106976	ENSG00000197959	DNM1	DNM3	ENST00000372923	ENST00000355305	ENSP00000362014	ENSP00000347457	top1	8
ENSG00000149256	ENSG00000009694	TENM4	TENM1	ENST00000422452	ENST00000278550	ENSP00000403954	ENSP00000278550	top1	8
ENSG00000165409	ENSG00000170820	TSHR	FSHR	ENST00000541158	ENST00000406846	ENSP00000441235	ENSP00000384708	top1	7
ENSG00000070961	ENSG00000058668	ATP2B1	ATP2B4	ENST00000357681	ENST00000428670	ENSP00000350310	ENSP00000392043	top1	8
ENSG00000158055	ENSG00000083307	GRHL3	GRHL2	ENST00000251808	ENST00000350501	ENSP00000251808	ENSP00000288955	top1	6
ENSG00000140650	ENSG00000100417	PMM2	PMM1	ENST00000216259	ENST00000268261	ENSP00000216259	ENSP00000268261	top1	6
ENSG00000105122	ENSG00000136848	RASAL3	DAB2IP	ENST00000343625	ENST00000259371	ENSP00000341905	ENSP00000259371	top1	5
ENSG00000213889	ENSG00000100614	PPM1N	PPM1A	ENST00000325642	ENST00000451287	ENSP00000327255	ENSP00000397050	top1	6
ENSG00000182324	ENSG00000168135	KCNJ14	KCNJ4	ENST00000303592	ENST00000391884	ENSP00000306497	ENSP00000375756	top1	5
ENSG00000198752	ENSG00000143776	CDC42BPB	CDC42BPA	ENST00000366769	ENST00000361246	ENSP00000355731	ENSP00000355237	top1	8
ENSG00000167578	ENSG00000168118	RAB4B	RAB4A	ENST00000594800	ENST00000366690	ENSP00000470246	ENSP00000355651	top1	7
ENSG00000099822	ENSG00000138622	HCN2	HCN4	ENST00000251287	ENST00000261917	ENSP00000251287	ENSP00000261917	top1	5
ENSG00000154305	ENSG00000150527	MIA3	MIA2	ENST00000640607	ENST00000344922	ENSP00000491014	ENSP00000340900	top1	3
ENSG00000095637	ENSG00000154556	SORBS1	SORBS2	ENST00000371247	ENST00000355634	ENSP00000360293	ENSP00000347852	top1	5
ENSG00000154655	ENSG00000198945	L3MBTL4	L3MBTL3	ENST00000400105	ENST00000529410	ENSP00000382976	ENSP00000431962	top1	6
ENSG00000065989	ENSG00000113448	PDE4A	PDE4D	ENST00000380702	ENST00000340635	ENSP00000370078	ENSP00000345502	top1	6
ENSG00000163558	ENSG00000067606	PRKCI	PRKCZ	ENST00000378567	ENST00000295797	ENSP00000367830	ENSP00000295797	top1	8
ENSG00000129991	ENSG00000130598	TNNI3	TNNI2	ENST00000344887	ENST00000381911	ENSP00000341838	ENSP00000371336	top1	6
ENSG00000101115	ENSG00000256463	SALL4	SALL3	ENST00000217086	ENST00000537592	ENSP00000217086	ENSP00000441823	top1	7
ENSG00000182521	ENSG00000112592	TBPL2	TBP	ENST00000230354	ENST00000247219	ENSP00000230354	ENSP00000247219	top1	8
ENSG00000253293	ENSG00000128710	HOXA10	HOXD10	ENST00000249501	ENST00000283921	ENSP00000249501	ENSP00000283921	top1	4
ENSG00000109519	ENSG00000164284	GRPEL1	GRPEL2	ENST00000264954	ENST00000329271	ENSP00000264954	ENSP00000329558	top1	6
ENSG00000130733	ENSG00000058799	YIPF2	YIPF1	ENST00000072644	ENST00000253031	ENSP00000072644	ENSP00000253031	top1	8
ENSG00000234857	ENSG00000153187	HNRNPUL2-BSCL2	HNRNPU	ENST00000640218	ENST00000403734	ENSP00000491215	ENSP00000456010	top1	2
ENSG00000066777	ENSG00000124198	ARFGEF1	ARFGEF2	ENST00000262215	ENST00000371917	ENSP00000262215	ENSP00000360985	top1	8
ENSG00000067900	ENSG00000134318	ROCK1	ROCK2	ENST00000399799	ENST00000315872	ENSP00000382697	ENSP00000317985	top1	8
ENSG00000179603	ENSG00000196277	GRM8	GRM7	ENST00000339582	ENST00000357716	ENSP00000344173	ENSP00000350348	top1	7
ENSG00000139970	ENSG00000115310	RTN1	RTN4	ENST00000337526	ENST00000267484	ENSP00000337838	ENSP00000267484	top1	6
ENSG00000136888	ENSG00000151418	ATP6V1G1	ATP6V1G3	ENST00000374050	ENST00000489986	ENSP00000363162	ENSP00000417171	top1	7
ENSG00000150712	ENSG00000166912	MTMR12	MTMR10	ENST00000382142	ENST00000435680	ENSP00000371577	ENSP00000402537	top1	6
ENSG00000119938	ENSG00000173281	PPP1R3C	PPP1R3B	ENST00000238994	ENST00000310455	ENSP00000238994	ENSP00000308318	top1	7
ENSG00000213999	ENSG00000116604	MEF2B	MEF2D	ENST00000348159	ENST00000424583	ENSP00000271555	ENSP00000402154	top1	7
ENSG00000153922	ENSG00000173575	CHD1	CHD2	ENST00000614616	ENST00000394196	ENSP00000483667	ENSP00000377747	top1	7
ENSG00000177200	ENSG00000100888	CHD9	CHD8	ENST00000646647	ENST00000447540	ENSP00000495240	ENSP00000396345	top1	7
ENSG00000168924	ENSG00000165046	LETM1	LETM2	ENST00000379957	ENST00000302787	ENSP00000369291	ENSP00000305653	top1	6
ENSG00000133318	ENSG00000115310	RTN3	RTN4	ENST00000337526	ENST00000377819	ENSP00000337838	ENSP00000367050	top1	6
ENSG00000131730	ENSG00000223572	CKMT2	CKMT1A	ENST00000424301	ENST00000413453	ENSP00000404203	ENSP00000406577	top1	7
ENSG00000151247	ENSG00000175766	EIF4E	EIF4E1B	ENST00000505992	ENST00000647833	ENSP00000425561	ENSP00000497422	top1	8
ENSG00000070404	ENSG00000134363	FSTL3	FST	ENST00000166139	ENST00000256759	ENSP00000166139	ENSP00000256759	top1	5
ENSG00000244462	ENSG00000183808	RBM12	RBM12B	ENST00000399300	ENST00000374114	ENSP00000382239	ENSP00000363228	top1	5
ENSG00000105650	ENSG00000113448	PDE4C	PDE4D	ENST00000594617	ENST00000340635	ENSP00000469696	ENSP00000345502	top1	5
ENSG00000141084	ENSG00000010017	RANBP10	RANBP9	ENST00000011619	ENST00000317506	ENSP00000011619	ENSP00000316589	top1	8
ENSG00000189350	ENSG00000198718	TOGARAM2	TOGARAM1	ENST00000379558	ENST00000361462	ENSP00000368876	ENSP00000354917	top1	6
ENSG00000109738	ENSG00000145888	GLRB	GLRA1	ENST00000264428	ENST00000455880	ENSP00000264428	ENSP00000411593	top1	3
ENSG00000145675	ENSG00000117461	PIK3R1	PIK3R3	ENST00000262741	ENST00000521381	ENSP00000262741	ENSP00000428056	top1	8
ENSG00000127528	ENSG00000136826	KLF2	KLF4	ENST00000248071	ENST00000374672	ENSP00000248071	ENSP00000363804	top1	5
ENSG00000179776	ENSG00000140945	CDH5	CDH13	ENST00000268613	ENST00000649567	ENSP00000268613	ENSP00000497290	top1	2
ENSG00000110925	ENSG00000144655	CSRNP2	CSRNP1	ENST00000228515	ENST00000273153	ENSP00000228515	ENSP00000273153	top1	7
ENSG00000137145	ENSG00000174485	DENND4C	DENND4A	ENST00000434457	ENST00000443035	ENSP00000473469	ENSP00000391167	top1	7
ENSG00000141298	ENSG00000084112	SSH2	SSH1	ENST00000326495	ENST00000540801	ENSP00000315713	ENSP00000444743	top1	7
ENSG00000110075	ENSG00000100239	PPP6R3	PPP6R2	ENST00000612753	ENST00000393801	ENSP00000478417	ENSP00000377390	top1	8
ENSG00000124140	ENSG00000124067	SLC12A5	SLC12A4	ENST00000422611	ENST00000454036	ENSP00000395983	ENSP00000387694	top1	7
ENSG00000120063	ENSG00000146535	GNA13	GNA12	ENST00000439174	ENST00000275364	ENSP00000400717	ENSP00000275364	top1	8
ENSG00000075420	ENSG00000102531	FNDC3B	FNDC3A	ENST00000415807	ENST00000541916	ENSP00000411242	ENSP00000441831	top1	6
ENSG00000176399	ENSG00000142700	DMRTA1	DMRTA2	ENST00000404795	ENST00000325870	ENSP00000383909	ENSP00000319651	top1	6
ENSG00000134853	ENSG00000113721	PDGFRA	PDGFRB	ENST00000261799	ENST00000257290	ENSP00000261799	ENSP00000257290	top1	7
ENSG00000105289	ENSG00000119139	TJP3	TJP2	ENST00000589378	ENST00000539225	ENSP00000465419	ENSP00000438262	top1	8
ENSG00000152990	ENSG00000020181	ADGRA3	ADGRA2	ENST00000412232	ENST00000334304	ENSP00000406367	ENSP00000334952	top1	7
ENSG00000104848	ENSG00000182255	KCNA7	KCNA4	ENST00000221444	ENST00000328224	ENSP00000221444	ENSP00000328511	top1	6
ENSG00000173264	ENSG00000180998	GPR137	GPR137C	ENST00000411458	ENST00000321662	ENSP00000411827	ENSP00000315106	top1	4
ENSG00000256453	ENSG00000151962	DND1	RBM46	ENST00000281722	ENST00000542735	ENSP00000281722	ENSP00000445366	top1	4
ENSG00000149782	ENSG00000182621	PLCB3	PLCB1	ENST00000540288	ENST00000338037	ENSP00000443631	ENSP00000338185	top1	8
ENSG00000102878	ENSG00000185122	HSF4	HSF1	ENST00000521374	ENST00000528838	ENSP00000430947	ENSP00000431512	top1	7
ENSG00000082512	ENSG00000131323	TRAF5	TRAF3	ENST00000261464	ENST00000560371	ENSP00000261464	ENSP00000454207	top1	5
ENSG00000177200	ENSG00000124177	CHD9	CHD6	ENST00000373233	ENST00000447540	ENSP00000362330	ENSP00000396345	top1	7
ENSG00000120049	ENSG00000185774	KCNIP2	KCNIP4	ENST00000461105	ENST00000382152	ENSP00000420040	ENSP00000371587	top1	6
ENSG00000171551	ENSG00000117298	ECEL1	ECE1	ENST00000374893	ENST00000304546	ENSP00000364028	ENSP00000302051	top1	4
ENSG00000183775	ENSG00000178695	KCTD16	KCTD12	ENST00000377474	ENST00000507359	ENSP00000366694	ENSP00000426548	top1	7
ENSG00000034152	ENSG00000108984	MAP2K3	MAP2K6	ENST00000342679	ENST00000590474	ENSP00000345083	ENSP00000468348	top1	7
ENSG00000121577	ENSG00000132429	POPDC2	POPDC3	ENST00000264231	ENST00000254765	ENSP00000264231	ENSP00000254765	top1	4
ENSG00000013016	ENSG00000110047	EHD3	EHD1	ENST00000322054	ENST00000621096	ENSP00000327116	ENSP00000479153	top1	8
ENSG00000109339	ENSG00000050748	MAPK10	MAPK9	ENST00000452135	ENST00000641462	ENSP00000394560	ENSP00000493435	top1	8
ENSG00000185697	ENSG00000118513	MYBL1	MYB	ENST00000341911	ENST00000522677	ENSP00000339992	ENSP00000429633	top1	8
ENSG00000142197	ENSG00000083097	DOP1B	DOP1A	ENST00000237163	ENST00000399151	ENSP00000237163	ENSP00000382104	top1	8
ENSG00000198336	ENSG00000168530	MYL4	MYL1	ENST00000352451	ENST00000354968	ENSP00000307280	ENSP00000347055	top1	6
ENSG00000138835	ENSG00000143333	RGS3	RGS16	ENST00000374140	ENST00000367558	ENSP00000363255	ENSP00000356529	top1	3
ENSG00000164105	ENSG00000164576	SAP30	SAP30L	ENST00000296504	ENST00000297109	ENSP00000296504	ENSP00000297109	top1	7
ENSG00000105290	ENSG00000084234	APLP1	APLP2	ENST00000650012	ENST00000221891	ENSP00000497691	ENSP00000221891	top1	7
ENSG00000215114	ENSG00000088833	UBXN2B	NSFL1C	ENST00000476071	ENST00000399598	ENSP00000418529	ENSP00000382507	top1	7
ENSG00000115221	ENSG00000259207	ITGB6	ITGB3	ENST00000283249	ENST00000559488	ENSP00000283249	ENSP00000452786	top1	4
ENSG00000184402	ENSG00000141380	SS18L1	SS18	ENST00000415083	ENST00000331758	ENSP00000414516	ENSP00000333012	top1	6
ENSG00000182979	ENSG00000057935	MTA1	MTA3	ENST00000405094	ENST00000331320	ENSP00000385823	ENSP00000333633	top1	7
ENSG00000105967	ENSG00000187098	TFEC	MITF	ENST00000265440	ENST00000448226	ENSP00000265440	ENSP00000391803	top1	6
ENSG00000049759	ENSG00000069869	NEDD4L	NEDD4	ENST00000400345	ENST00000508342	ENSP00000383199	ENSP00000424827	top1	8
ENSG00000113555	ENSG00000118946	PCDH12	PCDH17	ENST00000231484	ENST00000377918	ENSP00000231484	ENSP00000367151	top1	4
ENSG00000063015	ENSG00000174938	SEZ6	SEZ6L2	ENST00000317338	ENST00000617533	ENSP00000312942	ENSP00000481917	top1	4
ENSG00000172531	ENSG00000186298	PPP1CA	PPP1CC	ENST00000312989	ENST00000340766	ENSP00000326031	ENSP00000341779	top1	8
ENSG00000115232	ENSG00000144668	ITGA4	ITGA9	ENST00000397033	ENST00000264741	ENSP00000380227	ENSP00000264741	top1	5
ENSG00000139549	ENSG00000163501	DHH	IHH	ENST00000649637	ENST00000295731	ENSP00000497483	ENSP00000295731	top1	7
ENSG00000116266	ENSG00000136854	STXBP3	STXBP1	ENST00000370008	ENST00000373302	ENSP00000359025	ENSP00000362399	top1	6
ENSG00000131148	ENSG00000100908	EMC8	EMC9	ENST00000419198	ENST00000253457	ENSP00000403210	ENSP00000253457	top1	8
ENSG00000123384	ENSG00000168702	LRP1	LRP1B	ENST00000243077	ENST00000389484	ENSP00000243077	ENSP00000374135	top1	6
ENSG00000104313	ENSG00000064655	EYA1	EYA2	ENST00000327619	ENST00000645793	ENSP00000333640	ENSP00000496255	top1	7
ENSG00000138709	ENSG00000155506	LARP1B	LARP1	ENST00000326639	ENST00000336314	ENSP00000321997	ENSP00000336721	top1	8
ENSG00000108604	ENSG00000066117	SMARCD2	SMARCD1	ENST00000394963	ENST00000448276	ENSP00000378414	ENSP00000392617	top1	8
ENSG00000174990	ENSG00000133742	CA5A	CA1	ENST00000523953	ENST00000309893	ENSP00000430656	ENSP00000309649	top1	5
ENSG00000101104	ENSG00000090621	PABPC1L	PABPC4	ENST00000372858	ENST00000255136	ENSP00000361949	ENSP00000255136	top1	7
ENSG00000007314	ENSG00000196876	SCN4A	SCN8A	ENST00000435607	ENST00000354534	ENSP00000396320	ENSP00000346534	top1	6
ENSG00000269858	ENSG00000129521	EGLN2	EGLN3	ENST00000250457	ENST00000593726	ENSP00000250457	ENSP00000469686	top1	6
ENSG00000148826	ENSG00000165066	NKX6-2	NKX6-3	ENST00000368592	ENST00000524115	ENSP00000357581	ENSP00000429553	top1	6
ENSG00000144306	ENSG00000141295	SCRN3	SCRN2	ENST00000290216	ENST00000272732	ENSP00000290216	ENSP00000272732	top1	7
ENSG00000204231	ENSG00000143171	RXRB	RXRG	ENST00000359842	ENST00000374685	ENSP00000352900	ENSP00000363817	top1	7
ENSG00000166033	ENSG00000115317	HTRA1	HTRA2	ENST00000258080	ENST00000368984	ENSP00000258080	ENSP00000357980	top1	8
ENSG00000188766	ENSG00000166068	SPRED3	SPRED1	ENST00000299084	ENST00000338502	ENSP00000299084	ENSP00000345405	top1	5
ENSG00000102974	ENSG00000124092	CTCF	CTCFL	ENST00000646076	ENST00000423479	ENSP00000494538	ENSP00000415579	top1	8
ENSG00000105576	ENSG00000083312	TNPO2	TNPO1	ENST00000337273	ENST00000425528	ENSP00000336712	ENSP00000407182	top1	8
ENSG00000157150	ENSG00000100234	TIMP4	TIMP3	ENST00000266085	ENST00000287814	ENSP00000266085	ENSP00000287814	top1	5
ENSG00000132003	ENSG00000162415	ZSWIM4	ZSWIM5	ENST00000254323	ENST00000359600	ENSP00000254323	ENSP00000352614	top1	5
ENSG00000050344	ENSG00000116044	NFE2L3	NFE2L2	ENST00000056233	ENST00000397062	ENSP00000056233	ENSP00000380252	top1	5
ENSG00000159720	ENSG00000147614	ATP6V0D1	ATP6V0D2	ENST00000285393	ENST00000290949	ENSP00000285393	ENSP00000290949	top1	7
ENSG00000029725	ENSG00000177548	RABEP1	RABEP2	ENST00000537505	ENST00000358201	ENSP00000445408	ENSP00000350934	top1	4
ENSG00000135905	ENSG00000088387	DOCK10	DOCK9	ENST00000376460	ENST00000645028	ENSP00000365643	ENSP00000493664	top1	8
ENSG00000138835	ENSG00000135824	RGS3	RGS8	ENST00000258302	ENST00000374140	ENSP00000258302	ENSP00000363255	top1	3
ENSG00000177303	ENSG00000167971	CASKIN2	CASKIN1	ENST00000343516	ENST00000321617	ENSP00000345436	ENSP00000325355	top1	6
ENSG00000134369	ENSG00000067798	NAV1	NAV3	ENST00000397909	ENST00000367296	ENSP00000381007	ENSP00000356265	top1	5
ENSG00000151655	ENSG00000055957	ITIH2	ITIH1	ENST00000273283	ENST00000358415	ENSP00000273283	ENSP00000351190	top1	6
ENSG00000116194	ENSG00000136859	ANGPTL1	ANGPTL2	ENST00000234816	ENST00000373425	ENSP00000234816	ENSP00000362524	top1	5
ENSG00000010671	ENSG00000135605	BTK	TEC	ENST00000621635	ENST00000381501	ENSP00000483570	ENSP00000370912	top1	5
ENSG00000141449	ENSG00000196208	GREB1L	GREB1	ENST00000580732	ENST00000381486	ENSP00000464162	ENSP00000370896	top1	5
ENSG00000099204	ENSG00000163995	ABLIM1	ABLIM2	ENST00000277895	ENST00000447017	ENSP00000277895	ENSP00000393511	top1	7
ENSG00000175592	ENSG00000075426	FOSL1	FOSL2	ENST00000264716	ENST00000312562	ENSP00000264716	ENSP00000310170	top1	6
ENSG00000132005	ENSG00000080298	RFX1	RFX3	ENST00000382004	ENST00000254325	ENSP00000371434	ENSP00000254325	top1	8
ENSG00000063660	ENSG00000183098	GPC1	GPC6	ENST00000264039	ENST00000377047	ENSP00000264039	ENSP00000366246	top1	7
ENSG00000141905	ENSG00000147862	NFIC	NFIB	ENST00000443272	ENST00000380953	ENSP00000396843	ENSP00000370340	top1	7
ENSG00000104814	ENSG00000012983	MAP4K1	MAP4K5	ENST00000013125	ENST00000591517	ENSP00000013125	ENSP00000465039	top1	5
ENSG00000105649	ENSG00000169213	RAB3A	RAB3B	ENST00000222256	ENST00000371655	ENSP00000222256	ENSP00000360718	top1	8
ENSG00000143479	ENSG00000127334	DYRK3	DYRK2	ENST00000344096	ENST00000367109	ENSP00000342105	ENSP00000356076	top1	8
ENSG00000181291	ENSG00000181234	TMEM132E	TMEM132C	ENST00000435159	ENST00000631683	ENSP00000410852	ENSP00000487800	top1	8
ENSG00000102290	ENSG00000184226	PCDH11X	PCDH9	ENST00000373094	ENST00000377865	ENSP00000362186	ENSP00000367096	top1	5
ENSG00000072736	ENSG00000101096	NFATC3	NFATC2	ENST00000346183	ENST00000396009	ENSP00000300659	ENSP00000379330	top1	4
ENSG00000213760	ENSG00000151418	ATP6V1G2	ATP6V1G3	ENST00000489986	ENST00000303892	ENSP00000417171	ENSP00000302194	top1	7
ENSG00000164949	ENSG00000088320	GEM	REM1	ENST00000201979	ENST00000297596	ENSP00000201979	ENSP00000297596	top1	3
ENSG00000171004	ENSG00000185352	HS6ST2	HS6ST3	ENST00000521489	ENST00000376705	ENSP00000429473	ENSP00000365895	top1	7
ENSG00000140623	ENSG00000100167	SEPT12	SEPT3	ENST00000644076	ENST00000268231	ENSP00000494051	ENSP00000268231	top1	7
ENSG00000151239	ENSG00000247596	TWF1	TWF2	ENST00000548315	ENST00000305533	ENSP00000449428	ENSP00000303908	top1	7
ENSG00000127663	ENSG00000107077	KDM4B	KDM4C	ENST00000381309	ENST00000159111	ENSP00000370710	ENSP00000159111	top1	8
ENSG00000107864	ENSG00000113742	CPEB3	CPEB4	ENST00000265997	ENST00000265085	ENSP00000265997	ENSP00000265085	top1	7
ENSG00000147509	ENSG00000091844	RGS20	RGS17	ENST00000206262	ENST00000297313	ENSP00000206262	ENSP00000297313	top1	8
ENSG00000082146	ENSG00000266173	STRADB	STRADA	ENST00000194530	ENST00000336174	ENSP00000194530	ENSP00000336655	top1	6
ENSG00000124214	ENSG00000040341	STAU1	STAU2	ENST00000524300	ENST00000371856	ENSP00000428756	ENSP00000360922	top1	8
ENSG00000182179	ENSG00000130985	UBA7	UBA1	ENST00000335972	ENST00000333486	ENSP00000338413	ENSP00000333266	top1	5
ENSG00000129245	ENSG00000114416	FXR2	FXR1	ENST00000357559	ENST00000250113	ENSP00000350170	ENSP00000250113	top1	7
ENSG00000051128	ENSG00000103942	HOMER3	HOMER2	ENST00000539827	ENST00000304231	ENSP00000439937	ENSP00000305632	top1	5
ENSG00000170323	ENSG00000121769	FABP4	FABP3	ENST00000373713	ENST00000256104	ENSP00000362817	ENSP00000256104	top1	6
ENSG00000174136	ENSG00000182175	RGMB	RGMA	ENST00000308234	ENST00000557301	ENSP00000308219	ENSP00000452126	top1	6
ENSG00000182557	ENSG00000169682	SPNS3	SPNS1	ENST00000311008	ENST00000355530	ENSP00000309945	ENSP00000347721	top1	6
ENSG00000174791	ENSG00000132669	RIN1	RIN2	ENST00000255006	ENST00000311320	ENSP00000255006	ENSP00000310406	top1	5
ENSG00000112214	ENSG00000183386	FHL5	FHL3	ENST00000326771	ENST00000373016	ENSP00000326022	ENSP00000362107	top1	6
ENSG00000149596	ENSG00000154118	JPH2	JPH3	ENST00000372980	ENST00000284262	ENSP00000362071	ENSP00000284262	top1	8
ENSG00000070214	ENSG00000143036	SLC44A1	SLC44A3	ENST00000374720	ENST00000271227	ENSP00000363852	ENSP00000271227	top1	7
ENSG00000105650	ENSG00000184588	PDE4C	PDE4B	ENST00000594617	ENST00000341517	ENSP00000469696	ENSP00000342637	top1	5
ENSG00000183734	ENSG00000139352	ASCL2	ASCL1	ENST00000266744	ENST00000331289	ENSP00000266744	ENSP00000332293	top1	5
ENSG00000075073	ENSG00000169836	TACR2	TACR3	ENST00000373306	ENST00000304883	ENSP00000362403	ENSP00000303325	top1	7
ENSG00000198794	ENSG00000116521	SCAMP5	SCAMP3	ENST00000302631	ENST00000361900	ENSP00000307275	ENSP00000355387	top1	5
ENSG00000184640	ENSG00000140623	SEPT9	SEPT12	ENST00000268231	ENST00000427177	ENSP00000268231	ENSP00000391249	top1	7
ENSG00000175470	ENSG00000156475	PPP2R2D	PPP2R2B	ENST00000394414	ENST00000455566	ENSP00000377936	ENSP00000399970	top1	8
ENSG00000186350	ENSG00000143171	RXRA	RXRG	ENST00000359842	ENST00000481739	ENSP00000352900	ENSP00000419692	top1	7
ENSG00000115694	ENSG00000134602	STK25	STK26	ENST00000316586	ENST00000394334	ENSP00000325748	ENSP00000377867	top1	8
ENSG00000147573	ENSG00000138100	TRIM55	TRIM54	ENST00000296098	ENST00000315962	ENSP00000296098	ENSP00000323913	top1	4
ENSG00000145703	ENSG00000140575	IQGAP2	IQGAP1	ENST00000268182	ENST00000274364	ENSP00000268182	ENSP00000274364	top1	7
ENSG00000004059	ENSG00000168374	ARF5	ARF4	ENST00000000233	ENST00000303436	ENSP00000000233	ENSP00000306010	top1	8
ENSG00000185774	ENSG00000182132	KCNIP4	KCNIP1	ENST00000434108	ENST00000382152	ENSP00000414886	ENSP00000371587	top1	7
ENSG00000124203	ENSG00000095951	ZNF831	HIVEP1	ENST00000379388	ENST00000637017	ENSP00000368698	ENSP00000490240	top1	1
ENSG00000116044	ENSG00000082641	NFE2L2	NFE2L1	ENST00000362042	ENST00000397062	ENSP00000354855	ENSP00000380252	top1	6
ENSG00000155097	ENSG00000143882	ATP6V1C1	ATP6V1C2	ENST00000272238	ENST00000518738	ENSP00000272238	ENSP00000430282	top1	7
ENSG00000150977	ENSG00000167705	RILPL2	RILP	ENST00000280571	ENST00000301336	ENSP00000280571	ENSP00000301336	top1	3
ENSG00000104967	ENSG00000139910	NOVA2	NOVA1	ENST00000263257	ENST00000539517	ENSP00000263257	ENSP00000438875	top1	8
ENSG00000137936	ENSG00000095370	BCAR3	SH2D3C	ENST00000314830	ENST00000260502	ENSP00000317817	ENSP00000260502	top1	5
ENSG00000154380	ENSG00000196405	ENAH	EVL	ENST00000366844	ENST00000392920	ENSP00000355809	ENSP00000376652	top1	6
ENSG00000109851	ENSG00000185610	DBX1	DBX2	ENST00000524983	ENST00000332700	ENSP00000436881	ENSP00000331470	top1	4
ENSG00000071205	ENSG00000145819	ARHGAP10	ARHGAP26	ENST00000336498	ENST00000274498	ENSP00000336923	ENSP00000274498	top1	7
ENSG00000183018	ENSG00000169682	SPNS2	SPNS1	ENST00000311008	ENST00000329078	ENSP00000309945	ENSP00000333292	top1	6
ENSG00000071242	ENSG00000177189	RPS6KA2	RPS6KA3	ENST00000510118	ENST00000645845	ENSP00000422435	ENSP00000494131	top1	8
ENSG00000077009	ENSG00000106733	NMRK2	NMRK1	ENST00000616156	ENST00000376811	ENSP00000480091	ENSP00000366007	top1	7
ENSG00000115993	ENSG00000182606	TRAK2	TRAK1	ENST00000332624	ENST00000327628	ENSP00000328875	ENSP00000328998	top1	7
ENSG00000159714	ENSG00000188818	ZDHHC1	ZDHHC11	ENST00000348579	ENST00000283441	ENSP00000340299	ENSP00000283441	top1	8
ENSG00000067177	ENSG00000044446	PHKA1	PHKA2	ENST00000379942	ENST00000373542	ENSP00000369274	ENSP00000362643	top1	8
ENSG00000112079	ENSG00000211455	STK38	STK38L	ENST00000229812	ENST00000389032	ENSP00000229812	ENSP00000373684	top1	8
ENSG00000139973	ENSG00000143469	SYT16	SYT14	ENST00000568344	ENST00000629778	ENSP00000478637	ENSP00000486230	top1	6
ENSG00000132471	ENSG00000183066	WBP2	WBP2NL	ENST00000591399	ENST00000328823	ENSP00000467579	ENSP00000332983	top1	5
ENSG00000176624	ENSG00000183496	MEX3C	MEX3B	ENST00000406189	ENST00000329713	ENSP00000385610	ENSP00000329918	top1	7
ENSG00000172007	ENSG00000134594	RAB33B	RAB33A	ENST00000257017	ENST00000305626	ENSP00000257017	ENSP00000306496	top1	6
ENSG00000155629	ENSG00000153064	PIK3AP1	BANK1	ENST00000322953	ENST00000339364	ENSP00000320509	ENSP00000339826	top1	5
ENSG00000165660	ENSG00000163322	ABRAXAS2	ABRAXAS1	ENST00000321945	ENST00000298492	ENSP00000369857	ENSP00000298492	top1	5
ENSG00000065675	ENSG00000163932	PRKCQ	PRKCD	ENST00000263125	ENST00000330452	ENSP00000263125	ENSP00000331602	top1	8
ENSG00000185437	ENSG00000142669	SH3BGR	SH3BGRL3	ENST00000270792	ENST00000333634	ENSP00000270792	ENSP00000332513	top1	5
ENSG00000142303	ENSG00000049192	ADAMTS10	ADAMTS6	ENST00000381055	ENST00000597188	ENSP00000370443	ENSP00000471851	top1	6
ENSG00000101152	ENSG00000163793	DNAJC5	DNAJC5G	ENST00000360864	ENST00000296097	ENSP00000354111	ENSP00000296097	top1	6
ENSG00000214753	ENSG00000153187	HNRNPUL2	HNRNPU	ENST00000640218	ENST00000301785	ENSP00000491215	ENSP00000301785	top1	6
ENSG00000165548	ENSG00000137216	TMEM63C	TMEM63B	ENST00000259746	ENST00000298351	ENSP00000259746	ENSP00000298351	top1	8
ENSG00000157404	ENSG00000182578	KIT	CSF1R	ENST00000288135	ENST00000286301	ENSP00000288135	ENSP00000286301	top1	6
ENSG00000147724	ENSG00000082269	FAM135B	FAM135A	ENST00000418814	ENST00000395297	ENSP00000410768	ENSP00000378710	top1	8
ENSG00000160551	ENSG00000135090	TAOK1	TAOK3	ENST00000392533	ENST00000261716	ENSP00000376317	ENSP00000261716	top1	6
ENSG00000105278	ENSG00000056097	ZFR2	ZFR	ENST00000265069	ENST00000262961	ENSP00000265069	ENSP00000262961	top1	7
ENSG00000123407	ENSG00000170178	HOXC12	HOXD12	ENST00000243103	ENST00000406506	ENSP00000243103	ENSP00000385586	top1	4
ENSG00000122877	ENSG00000179388	EGR2	EGR3	ENST00000242480	ENST00000317216	ENSP00000242480	ENSP00000318057	top1	5
ENSG00000104915	ENSG00000135823	STX10	STX6	ENST00000587230	ENST00000258301	ENSP00000466298	ENSP00000258301	top1	7
ENSG00000105880	ENSG00000115844	DLX5	DLX2	ENST00000648378	ENST00000234198	ENSP00000498116	ENSP00000234198	top1	4
ENSG00000015133	ENSG00000115355	CCDC88C	CCDC88A	ENST00000389857	ENST00000336838	ENSP00000374507	ENSP00000338728	top1	8
ENSG00000167654	ENSG00000140299	ATCAY	BNIP2	ENST00000267859	ENST00000450849	ENSP00000267859	ENSP00000390941	top1	6
ENSG00000148908	ENSG00000159788	RGS10	RGS12	ENST00000369103	ENST00000344733	ENSP00000358099	ENSP00000339381	top1	4
ENSG00000184428	ENSG00000198900	TOP1MT	TOP1	ENST00000329245	ENST00000361337	ENSP00000328835	ENSP00000354522	top1	8
ENSG00000083290	ENSG00000177169	ULK2	ULK1	ENST00000395544	ENST00000321867	ENSP00000378914	ENSP00000324560	top1	8
ENSG00000133275	ENSG00000169118	CSNK1G2	CSNK1G1	ENST00000255641	ENST00000607537	ENSP00000255641	ENSP00000475724	top1	8
ENSG00000139567	ENSG00000115170	ACVRL1	ACVR1	ENST00000263640	ENST00000388922	ENSP00000263640	ENSP00000373574	top1	7
ENSG00000135390	ENSG00000154518	ATP5MC2	ATP5MC3	ENST00000338662	ENST00000284727	ENSP00000340315	ENSP00000284727	top1	7
ENSG00000158290	ENSG00000139842	CUL4B	CUL4A	ENST00000375440	ENST00000404115	ENSP00000364589	ENSP00000384109	top1	8
ENSG00000118946	ENSG00000165194	PCDH17	PCDH19	ENST00000377918	ENST00000373034	ENSP00000367151	ENSP00000362125	top1	5
ENSG00000105738	ENSG00000116991	SIPA1L3	SIPA1L2	ENST00000222345	ENST00000366630	ENSP00000222345	ENSP00000355589	top1	5
ENSG00000196503	ENSG00000175414	ARL9	ARL10	ENST00000310389	ENST00000640821	ENSP00000308496	ENSP00000492671	top1	2
ENSG00000173626	ENSG00000054116	TRAPPC3L	TRAPPC3	ENST00000616395	ENST00000368602	ENSP00000480332	ENSP00000357591	top1	7
ENSG00000135736	ENSG00000150636	CCDC102A	CCDC102B	ENST00000258214	ENST00000360242	ENSP00000258214	ENSP00000353377	top1	6
ENSG00000204991	ENSG00000134278	SPIRE2	SPIRE1	ENST00000409402	ENST00000378247	ENSP00000387266	ENSP00000367494	top1	6
ENSG00000173114	ENSG00000175928	LRRN3	LRRN1	ENST00000451085	ENST00000319331	ENSP00000397312	ENSP00000314901	top1	5
ENSG00000172493	ENSG00000072364	AFF1	AFF4	ENST00000265343	ENST00000395146	ENSP00000265343	ENSP00000378578	top1	7
ENSG00000179262	ENSG00000119318	RAD23A	RAD23B	ENST00000358015	ENST00000586534	ENSP00000350708	ENSP00000467024	top1	8
ENSG00000205981	ENSG00000120675	DNAJC19	DNAJC15	ENST00000379221	ENST00000382564	ENSP00000368523	ENSP00000372005	top1	8
ENSG00000181291	ENSG00000139364	TMEM132E	TMEM132B	ENST00000299308	ENST00000631683	ENSP00000299308	ENSP00000487800	top1	8
ENSG00000175592	ENSG00000170345	FOSL1	FOS	ENST00000303562	ENST00000312562	ENSP00000306245	ENSP00000310170	top1	6
ENSG00000108854	ENSG00000198742	SMURF2	SMURF1	ENST00000262435	ENST00000361125	ENSP00000262435	ENSP00000354621	top1	8
ENSG00000176244	ENSG00000155368	ACBD7	DBI	ENST00000627305	ENST00000356189	ENSP00000486361	ENSP00000367453	top1	7
ENSG00000167281	ENSG00000078328	RBFOX3	RBFOX1	ENST00000422070	ENST00000580155	ENSP00000391269	ENSP00000463653	top1	7
ENSG00000198517	ENSG00000185022	MAFK	MAFF	ENST00000538320	ENST00000343242	ENSP00000442060	ENSP00000344903	top1	7
ENSG00000148737	ENSG00000138795	TCF7L2	LEF1	ENST00000265165	ENST00000627217	ENSP00000265165	ENSP00000486891	top1	7
ENSG00000198720	ENSG00000076513	ANKRD13B	ANKRD13A	ENST00000261739	ENST00000394859	ENSP00000261739	ENSP00000378328	top1	7
ENSG00000149599	ENSG00000112679	DUSP15	DUSP22	ENST00000419235	ENST00000278979	ENSP00000397459	ENSP00000278979	top1	5
ENSG00000164828	ENSG00000100242	SUN1	SUN2	ENST00000405018	ENST00000401592	ENSP00000385616	ENSP00000384015	top1	6
ENSG00000081052	ENSG00000197565	COL4A4	COL4A6	ENST00000396625	ENST00000394872	ENSP00000379866	ENSP00000378340	top1	6
ENSG00000034971	ENSG00000130558	MYOC	OLFM1	ENST00000037502	ENST00000371793	ENSP00000037502	ENSP00000360858	top1	6
ENSG00000101367	ENSG00000084764	MAPRE1	MAPRE3	ENST00000233121	ENST00000375571	ENSP00000233121	ENSP00000364721	top1	8
ENSG00000171316	ENSG00000124177	CHD7	CHD6	ENST00000373233	ENST00000423902	ENSP00000362330	ENSP00000392028	top1	8
ENSG00000124181	ENSG00000197943	PLCG1	PLCG2	ENST00000244007	ENST00000564138	ENSP00000244007	ENSP00000482457	top1	7
ENSG00000070047	ENSG00000139218	PHRF1	SCAF11	ENST00000264555	ENST00000369367	ENSP00000264555	ENSP00000358374	top1	2
ENSG00000080824	ENSG00000096384	HSP90AA1	HSP90AB1	ENST00000334701	ENST00000371554	ENSP00000335153	ENSP00000360609	top1	8
ENSG00000107077	ENSG00000066135	KDM4C	KDM4A	ENST00000372396	ENST00000381309	ENSP00000361473	ENSP00000370710	top1	8
ENSG00000100490	ENSG00000205111	CDKL1	CDKL4	ENST00000395834	ENST00000395035	ENSP00000379176	ENSP00000378476	top1	6
ENSG00000101182	ENSG00000154611	PSMA7	PSMA8	ENST00000370873	ENST00000308268	ENSP00000359910	ENSP00000311121	top1	8
ENSG00000144488	ENSG00000187017	ESPNL	ESPN	ENST00000343063	ENST00000645284	ENSP00000339115	ENSP00000496593	top1	4
ENSG00000078579	ENSG00000102678	FGF20	FGF9	ENST00000180166	ENST00000382353	ENSP00000180166	ENSP00000371790	top1	5
ENSG00000114450	ENSG00000078369	GNB4	GNB1	ENST00000378609	ENST00000232564	ENSP00000367872	ENSP00000232564	top1	8
ENSG00000148335	ENSG00000203740	NTMT1	METTL11B	ENST00000611055	ENST00000439373	ENSP00000483489	ENSP00000408058	top1	6
ENSG00000187735	ENSG00000204219	TCEA1	TCEA3	ENST00000521604	ENST00000450454	ENSP00000428426	ENSP00000406293	top1	8
ENSG00000115556	ENSG00000161714	PLCD4	PLCD3	ENST00000450993	ENST00000619929	ENSP00000388631	ENSP00000479636	top1	8
ENSG00000107954	ENSG00000214357	NEURL1	NEURL1B	ENST00000369780	ENST00000369800	ENSP00000358795	ENSP00000358815	top1	8
ENSG00000151929	ENSG00000156735	BAG3	BAG4	ENST00000369085	ENST00000287322	ENSP00000358081	ENSP00000287322	top1	4
ENSG00000101079	ENSG00000104419	NDRG3	NDRG1	ENST00000349004	ENST00000414097	ENSP00000345292	ENSP00000404854	top1	8
ENSG00000132000	ENSG00000174348	PODNL1	PODN	ENST00000538371	ENST00000312553	ENSP00000442553	ENSP00000308315	top1	4
ENSG00000104814	ENSG00000168067	MAP4K1	MAP4K2	ENST00000591517	ENST00000294066	ENSP00000465039	ENSP00000294066	top1	5
ENSG00000159184	ENSG00000123364	HOXB13	HOXC13	ENST00000243056	ENST00000290295	ENSP00000243056	ENSP00000290295	top1	5
ENSG00000130402	ENSG00000077522	ACTN4	ACTN2	ENST00000366578	ENST00000252699	ENSP00000355537	ENSP00000252699	top1	7
ENSG00000087303	ENSG00000116962	NID2	NID1	ENST00000216286	ENST00000264187	ENSP00000216286	ENSP00000264187	top1	7
ENSG00000127241	ENSG00000009724	MASP1	MASP2	ENST00000400897	ENST00000296280	ENSP00000383690	ENSP00000296280	top1	5
ENSG00000105514	ENSG00000169213	RAB3D	RAB3B	ENST00000222120	ENST00000371655	ENSP00000222120	ENSP00000360718	top1	6
ENSG00000160447	ENSG00000065243	PKN3	PKN2	ENST00000370521	ENST00000291906	ENSP00000359552	ENSP00000291906	top1	8
ENSG00000160460	ENSG00000173898	SPTBN4	SPTBN2	ENST00000598249	ENST00000533211	ENSP00000469242	ENSP00000432568	top1	6
ENSG00000121210	ENSG00000075568	TMEM131L	TMEM131	ENST00000186436	ENST00000409959	ENSP00000186436	ENSP00000386787	top1	4
ENSG00000165752	ENSG00000169302	STK32C	STK32A	ENST00000298630	ENST00000398523	ENSP00000298630	ENSP00000381535	top1	7
ENSG00000130164	ENSG00000157193	LDLR	LRP8	ENST00000558518	ENST00000306052	ENSP00000454071	ENSP00000303634	top1	7
ENSG00000127946	ENSG00000130787	HIP1	HIP1R	ENST00000336926	ENST00000253083	ENSP00000336747	ENSP00000253083	top1	8
ENSG00000186994	ENSG00000107104	KANK3	KANK1	ENST00000619269	ENST00000330915	ENSP00000477725	ENSP00000328923	top1	5
ENSG00000006116	ENSG00000166862	CACNG3	CACNG2	ENST00000005284	ENST00000300105	ENSP00000005284	ENSP00000300105	top1	6
ENSG00000006652	ENSG00000214706	IFRD1	IFRD2	ENST00000403825	ENST00000417626	ENSP00000384477	ENSP00000402849	top1	8
ENSG00000075884	ENSG00000123329	ARHGAP15	ARHGAP9	ENST00000295095	ENST00000393797	ENSP00000295095	ENSP00000377386	top1	5
ENSG00000185650	ENSG00000152518	ZFP36L1	ZFP36L2	ENST00000282388	ENST00000439696	ENSP00000282388	ENSP00000388402	top1	6
ENSG00000166579	ENSG00000072864	NDEL1	NDE1	ENST00000396355	ENST00000334527	ENSP00000379643	ENSP00000333982	top1	5
ENSG00000155760	ENSG00000157240	FZD7	FZD1	ENST00000286201	ENST00000287934	ENSP00000286201	ENSP00000287934	top1	8
ENSG00000107099	ENSG00000116641	DOCK8	DOCK7	ENST00000432829	ENST00000251157	ENSP00000394888	ENSP00000251157	top1	8
ENSG00000164877	ENSG00000100139	MICALL2	MICALL1	ENST00000215957	ENST00000297508	ENSP00000215957	ENSP00000297508	top1	5
ENSG00000117114	ENSG00000072071	ADGRL2	ADGRL1	ENST00000340736	ENST00000370730	ENSP00000340688	ENSP00000359765	top1	7
ENSG00000185361	ENSG00000145779	TNFAIP8L1	TNFAIP8	ENST00000513374	ENST00000536716	ENSP00000427424	ENSP00000444215	top1	5
ENSG00000177380	ENSG00000131626	PPFIA3	PPFIA1	ENST00000253925	ENST00000334186	ENSP00000253925	ENSP00000335614	top1	8
ENSG00000153982	ENSG00000102886	GDPD1	GDPD3	ENST00000406256	ENST00000284116	ENSP00000384363	ENSP00000284116	top1	7
ENSG00000119950	ENSG00000059728	MXI1	MXD1	ENST00000264444	ENST00000332674	ENSP00000264444	ENSP00000331152	top1	5
ENSG00000105976	ENSG00000164078	MET	MST1R	ENST00000318493	ENST00000296474	ENSP00000317272	ENSP00000296474	top1	6
ENSG00000183783	ENSG00000178695	KCTD8	KCTD12	ENST00000377474	ENST00000360029	ENSP00000366694	ENSP00000353129	top1	7
ENSG00000155511	ENSG00000125675	GRIA1	GRIA3	ENST00000622768	ENST00000518783	ENSP00000481554	ENSP00000428994	top1	8
ENSG00000130812	ENSG00000116194	ANGPTL6	ANGPTL1	ENST00000234816	ENST00000253109	ENSP00000234816	ENSP00000253109	top1	5
ENSG00000188385	ENSG00000176049	JAKMIP3	JAKMIP2	ENST00000616793	ENST00000298622	ENSP00000479248	ENSP00000298622	top1	7
ENSG00000050555	ENSG00000135862	LAMC3	LAMC1	ENST00000361069	ENST00000258341	ENSP00000354360	ENSP00000258341	top1	7
ENSG00000170345	ENSG00000075426	FOS	FOSL2	ENST00000264716	ENST00000303562	ENSP00000264716	ENSP00000306245	top1	6
ENSG00000147588	ENSG00000121769	PMP2	FABP3	ENST00000373713	ENST00000256103	ENSP00000362817	ENSP00000256103	top1	7
ENSG00000147164	ENSG00000112335	SNX12	SNX3	ENST00000230085	ENST00000622277	ENSP00000230085	ENSP00000481314	top1	8
ENSG00000080603	ENSG00000183495	SRCAP	EP400	ENST00000262518	ENST00000389562	ENSP00000262518	ENSP00000374213	top1	6
ENSG00000170340	ENSG00000177191	B3GNT2	B3GNT8	ENST00000301998	ENST00000321702	ENSP00000305595	ENSP00000312700	top1	5
ENSG00000101210	ENSG00000156508	EEF1A2	EEF1A1	ENST00000217182	ENST00000316292	ENSP00000217182	ENSP00000339063	top1	8
ENSG00000164104	ENSG00000029993	HMGB2	HMGB3	ENST00000325307	ENST00000296503	ENSP00000359393	ENSP00000296503	top1	8
ENSG00000205186	ENSG00000121769	FABP9	FABP3	ENST00000373713	ENST00000379071	ENSP00000362817	ENSP00000368362	top1	6
ENSG00000170365	ENSG00000113658	SMAD1	SMAD5	ENST00000545279	ENST00000302085	ENSP00000441954	ENSP00000305769	top1	8
ENSG00000169016	ENSG00000007968	E2F6	E2F2	ENST00000361729	ENST00000381525	ENSP00000355249	ENSP00000370936	top1	5
ENSG00000072736	ENSG00000100968	NFATC3	NFATC4	ENST00000346183	ENST00000413692	ENSP00000300659	ENSP00000388910	top1	4
ENSG00000113448	ENSG00000184588	PDE4D	PDE4B	ENST00000340635	ENST00000341517	ENSP00000345502	ENSP00000342637	top1	7
ENSG00000085276	ENSG00000142611	MECOM	PRDM16	ENST00000264674	ENST00000270722	ENSP00000264674	ENSP00000270722	top1	8
ENSG00000105662	ENSG00000160741	CRTC1	CRTC2	ENST00000338797	ENST00000368633	ENSP00000345001	ENSP00000357622	top1	6
ENSG00000104219	ENSG00000180776	ZDHHC2	ZDHHC20	ENST00000262096	ENST00000400590	ENSP00000262096	ENSP00000383433	top1	7
ENSG00000156127	ENSG00000123685	BATF	BATF3	ENST00000243440	ENST00000286639	ENSP00000243440	ENSP00000286639	top1	3
ENSG00000107249	ENSG00000174332	GLIS3	GLIS1	ENST00000381971	ENST00000312233	ENSP00000371398	ENSP00000309653	top1	6
ENSG00000147251	ENSG00000088387	DOCK11	DOCK9	ENST00000376460	ENST00000276202	ENSP00000365643	ENSP00000276202	top1	8
ENSG00000170049	ENSG00000169282	KCNAB3	KCNAB1	ENST00000490337	ENST00000303790	ENSP00000419952	ENSP00000302719	top1	8
ENSG00000154229	ENSG00000166501	PRKCA	PRKCB	ENST00000413366	ENST00000643927	ENSP00000408695	ENSP00000496129	top1	8
ENSG00000124226	ENSG00000134758	RNF114	RNF138	ENST00000244061	ENST00000261593	ENSP00000244061	ENSP00000261593	top1	3
ENSG00000151067	ENSG00000157388	CACNA1C	CACNA1D	ENST00000347598	ENST00000288139	ENSP00000266376	ENSP00000288139	top1	8
ENSG00000149480	ENSG00000057935	MTA2	MTA3	ENST00000405094	ENST00000278823	ENSP00000385823	ENSP00000278823	top1	8
ENSG00000143924	ENSG00000066629	EML4	EML1	ENST00000334192	ENST00000318522	ENSP00000334314	ENSP00000320663	top1	8
ENSG00000074219	ENSG00000197905	TEAD2	TEAD4	ENST00000598810	ENST00000359864	ENSP00000472109	ENSP00000352926	top1	8
ENSG00000178199	ENSG00000163874	ZC3H12D	ZC3H12A	ENST00000373087	ENST00000409806	ENSP00000362179	ENSP00000386616	top1	4
ENSG00000003987	ENSG00000102043	MTMR7	MTMR8	ENST00000180173	ENST00000374852	ENSP00000180173	ENSP00000363985	top1	8
ENSG00000138448	ENSG00000161638	ITGAV	ITGA5	ENST00000261023	ENST00000293379	ENSP00000261023	ENSP00000293379	top1	7
ENSG00000101104	ENSG00000151846	PABPC1L	PABPC3	ENST00000255136	ENST00000281589	ENSP00000255136	ENSP00000281589	top1	7
ENSG00000213445	ENSG00000116991	SIPA1	SIPA1L2	ENST00000366630	ENST00000394224	ENSP00000355589	ENSP00000377771	top1	5
ENSG00000111907	ENSG00000076554	TPD52L1	TPD52	ENST00000520527	ENST00000304877	ENSP00000429309	ENSP00000306285	top1	7
ENSG00000120798	ENSG00000177463	NR2C1	NR2C2	ENST00000333003	ENST00000617312	ENSP00000333275	ENSP00000483059	top1	7
ENSG00000167535	ENSG00000182389	CACNB3	CACNB4	ENST00000301050	ENST00000539935	ENSP00000301050	ENSP00000438949	top1	4
ENSG00000136840	ENSG00000117069	ST6GALNAC4	ST6GALNAC5	ENST00000477717	ENST00000335791	ENSP00000417583	ENSP00000336733	top1	4
ENSG00000124203	ENSG00000127124	ZNF831	HIVEP3	ENST00000637017	ENST00000372583	ENSP00000490240	ENSP00000361664	top1	1
ENSG00000198513	ENSG00000119787	ATL1	ATL2	ENST00000378954	ENST00000358385	ENSP00000368237	ENSP00000351155	top1	8
ENSG00000168916	ENSG00000180357	ZNF608	ZNF609	ENST00000306315	ENST00000326648	ENSP00000307746	ENSP00000316527	top1	8
ENSG00000130812	ENSG00000136859	ANGPTL6	ANGPTL2	ENST00000253109	ENST00000373425	ENSP00000253109	ENSP00000362524	top1	5
ENSG00000163032	ENSG00000116983	VSNL1	HPCAL4	ENST00000617690	ENST00000406397	ENSP00000481834	ENSP00000384719	top1	6
ENSG00000006283	ENSG00000100346	CACNA1G	CACNA1I	ENST00000359106	ENST00000402142	ENSP00000352011	ENSP00000385019	top1	7
ENSG00000152601	ENSG00000139793	MBNL1	MBNL2	ENST00000376673	ENST00000282486	ENSP00000365861	ENSP00000282486	top1	7
ENSG00000204580	ENSG00000162733	DDR1	DDR2	ENST00000367922	ENST00000513240	ENSP00000356899	ENSP00000427552	top1	6
ENSG00000175470	ENSG00000221914	PPP2R2D	PPP2R2A	ENST00000455566	ENST00000315985	ENSP00000399970	ENSP00000325074	top1	8
ENSG00000101336	ENSG00000182866	HCK	LCK	ENST00000375852	ENST00000619559	ENSP00000365012	ENSP00000477713	top1	7
ENSG00000104140	ENSG00000116574	RHOV	RHOU	ENST00000220507	ENST00000366691	ENSP00000220507	ENSP00000355652	top1	4
ENSG00000167106	ENSG00000162636	FAM102A	FAM102B	ENST00000370035	ENST00000373095	ENSP00000359052	ENSP00000362187	top1	7
ENSG00000152952	ENSG00000083444	PLOD2	PLOD1	ENST00000196061	ENST00000282903	ENSP00000196061	ENSP00000282903	top1	7
ENSG00000136738	ENSG00000115145	STAM	STAM2	ENST00000263904	ENST00000377524	ENSP00000263904	ENSP00000366746	top1	8
ENSG00000152932	ENSG00000169213	RAB3C	RAB3B	ENST00000282878	ENST00000371655	ENSP00000282878	ENSP00000360718	top1	7
ENSG00000147853	ENSG00000162433	AK3	AK4	ENST00000381809	ENST00000395334	ENSP00000371230	ENSP00000378743	top1	6
ENSG00000159387	ENSG00000113430	IRX6	IRX4	ENST00000613726	ENST00000290552	ENSP00000482393	ENSP00000290552	top1	7
ENSG00000004799	ENSG00000005882	PDK4	PDK2	ENST00000005178	ENST00000503176	ENSP00000005178	ENSP00000420927	top1	8
ENSG00000156026	ENSG00000005059	MCU	MCUB	ENST00000394650	ENST00000373053	ENSP00000378145	ENSP00000362144	top1	5
ENSG00000129535	ENSG00000178573	NRL	MAF	ENST00000561028	ENST00000326043	ENSP00000454062	ENSP00000327048	top1	4
ENSG00000064687	ENSG00000165029	ABCA7	ABCA1	ENST00000263094	ENST00000374736	ENSP00000263094	ENSP00000363868	top1	7
ENSG00000132854	ENSG00000107104	KANK4	KANK1	ENST00000619269	ENST00000371153	ENSP00000477725	ENSP00000360195	top1	5
ENSG00000128340	ENSG00000136238	RAC2	RAC1	ENST00000249071	ENST00000356142	ENSP00000249071	ENSP00000348461	top1	7
ENSG00000149596	ENSG00000104369	JPH2	JPH1	ENST00000342232	ENST00000372980	ENSP00000344488	ENSP00000362071	top1	8
ENSG00000185669	ENSG00000019549	SNAI3	SNAI2	ENST00000642303	ENST00000332281	ENSP00000494171	ENSP00000327968	top1	5
ENSG00000160991	ENSG00000175938	ORAI2	ORAI3	ENST00000356387	ENST00000318663	ENSP00000348752	ENSP00000322249	top1	6
ENSG00000113240	ENSG00000179335	CLK4	CLK3	ENST00000316308	ENST00000395066	ENSP00000316948	ENSP00000378505	top1	8
ENSG00000179912	ENSG00000048991	R3HDM2	R3HDM1	ENST00000409606	ENST00000403821	ENSP00000387010	ENSP00000385169	top1	8
ENSG00000103034	ENSG00000101079	NDRG4	NDRG3	ENST00000349004	ENST00000394282	ENSP00000345292	ENSP00000377823	top1	6
ENSG00000126858	ENSG00000140983	RHOT1	RHOT2	ENST00000358365	ENST00000315082	ENSP00000351132	ENSP00000321971	top1	9
ENSG00000066027	ENSG00000068971	PPP2R5A	PPP2R5B	ENST00000261461	ENST00000164133	ENSP00000261461	ENSP00000164133	top1	8
ENSG00000173153	ENSG00000119715	ESRRA	ESRRB	ENST00000380887	ENST00000405666	ENSP00000370270	ENSP00000384851	top1	6
ENSG00000176009	ENSG00000187855	ASCL3	ASCL4	ENST00000531618	ENST00000342331	ENSP00000435770	ENSP00000345420	top1	6
ENSG00000165806	ENSG00000164305	CASP7	CASP3	ENST00000308394	ENST00000369321	ENSP00000311032	ENSP00000358327	top1	8
ENSG00000177200	ENSG00000171316	CHD9	CHD7	ENST00000423902	ENST00000447540	ENSP00000392028	ENSP00000396345	top1	7
ENSG00000106633	ENSG00000160883	GCK	HK3	ENST00000345378	ENST00000292432	ENSP00000223366	ENSP00000292432	top1	6
ENSG00000151834	ENSG00000022355	GABRA2	GABRA1	ENST00000428797	ENST00000507069	ENSP00000393097	ENSP00000427603	top1	8
ENSG00000172840	ENSG00000164951	PDP2	PDP1	ENST00000396200	ENST00000311765	ENSP00000379503	ENSP00000309548	top1	9
ENSG00000072364	ENSG00000155966	AFF4	AFF2	ENST00000265343	ENST00000370460	ENSP00000265343	ENSP00000359489	top1	7
ENSG00000120094	ENSG00000105991	HOXB1	HOXA1	ENST00000343060	ENST00000239174	ENSP00000343246	ENSP00000355140	top1	7
ENSG00000106615	ENSG00000167550	RHEB	RHEBL1	ENST00000262187	ENST00000301068	ENSP00000262187	ENSP00000301068	top1	6
ENSG00000054690	ENSG00000152527	PLEKHH1	PLEKHH2	ENST00000329153	ENST00000282406	ENSP00000330278	ENSP00000282406	top1	8
ENSG00000198947	ENSG00000152818	DMD	UTRN	ENST00000367545	ENST00000357033	ENSP00000356515	ENSP00000354923	top1	7
ENSG00000158717	ENSG00000124226	RNF166	RNF114	ENST00000244061	ENST00000312838	ENSP00000244061	ENSP00000326095	top1	3
ENSG00000175793	ENSG00000164924	SFN	YWHAZ	ENST00000395957	ENST00000339276	ENSP00000379287	ENSP00000340989	top1	5
ENSG00000163293	ENSG00000172548	NIPAL1	NIPAL4	ENST00000295461	ENST00000311946	ENSP00000295461	ENSP00000311687	top1	7
ENSG00000118160	ENSG00000183023	SLC8A2	SLC8A1	ENST00000236877	ENST00000403092	ENSP00000236877	ENSP00000384763	top1	8
ENSG00000095303	ENSG00000073756	PTGS1	PTGS2	ENST00000367468	ENST00000362012	ENSP00000356438	ENSP00000354612	top1	6
ENSG00000104946	ENSG00000121749	TBC1D17	TBC1D15	ENST00000221543	ENST00000550746	ENSP00000221543	ENSP00000448182	top1	7
ENSG00000100934	ENSG00000101310	SEC23A	SEC23B	ENST00000307712	ENST00000377475	ENSP00000306881	ENSP00000366695	top1	8
ENSG00000137710	ENSG00000147065	RDX	MSN	ENST00000405097	ENST00000360270	ENSP00000384136	ENSP00000353408	top1	8
ENSG00000147202	ENSG00000139734	DIAPH2	DIAPH3	ENST00000400324	ENST00000324765	ENSP00000383178	ENSP00000321348	top1	8
ENSG00000156030	ENSG00000124496	ELMSAN1	TRERF1	ENST00000541110	ENST00000286523	ENSP00000439689	ENSP00000286523	top1	6
ENSG00000164089	ENSG00000175309	ETNPPL	PHYKPL	ENST00000296486	ENST00000308158	ENSP00000296486	ENSP00000310978	top1	7
ENSG00000011304	ENSG00000117569	PTBP1	PTBP2	ENST00000356948	ENST00000370197	ENSP00000349428	ENSP00000359216	top1	7
ENSG00000021645	ENSG00000179915	NRXN3	NRXN1	ENST00000635466	ENST00000404971	ENSP00000489551	ENSP00000385142	top1	7
ENSG00000141934	ENSG00000067113	PLPP2	PLPP1	ENST00000264775	ENST00000327790	ENSP00000264775	ENSP00000329697	top1	6
ENSG00000139505	ENSG00000003987	MTMR6	MTMR7	ENST00000180173	ENST00000381801	ENSP00000180173	ENSP00000371221	top1	8
ENSG00000104953	ENSG00000196781	TLE6	TLE1	ENST00000246112	ENST00000376499	ENSP00000246112	ENSP00000365682	top1	3
ENSG00000128989	ENSG00000143420	ARPP19	ENSA	ENST00000561971	ENST00000339643	ENSP00000454341	ENSP00000341743	top1	7
ENSG00000164736	ENSG00000203883	SOX17	SOX18	ENST00000297316	ENST00000340356	ENSP00000297316	ENSP00000341815	top1	7
ENSG00000000003	ENSG00000156298	TSPAN6	TSPAN7	ENST00000373020	ENST00000378482	ENSP00000362111	ENSP00000367743	top1	4
ENSG00000025293	ENSG00000129292	PHF20	PHF20L1	ENST00000374012	ENST00000395386	ENSP00000363124	ENSP00000378784	top1	7
ENSG00000179912	ENSG00000172995	R3HDM2	ARPP21	ENST00000417925	ENST00000403821	ENSP00000412326	ENSP00000385169	top1	8
ENSG00000123358	ENSG00000153234	NR4A1	NR4A2	ENST00000545748	ENST00000339562	ENSP00000440864	ENSP00000344479	top1	7
ENSG00000152953	ENSG00000169302	STK32B	STK32A	ENST00000282908	ENST00000398523	ENSP00000282908	ENSP00000381535	top1	8
ENSG00000145779	ENSG00000183578	TNFAIP8	TNFAIP8L3	ENST00000513374	ENST00000327536	ENSP00000427424	ENSP00000328016	top1	6
ENSG00000132466	ENSG00000254996	ANKRD17	ANKHD1-EIF4EBP3	ENST00000358602	ENST00000532219	ENSP00000351416	ENSP00000432016	top1	7
ENSG00000147852	ENSG00000157193	VLDLR	LRP8	ENST00000382100	ENST00000306052	ENSP00000371532	ENSP00000303634	top1	8
ENSG00000169760	ENSG00000146938	NLGN1	NLGN4X	ENST00000381093	ENST00000457714	ENSP00000370483	ENSP00000392500	top1	8
ENSG00000156304	ENSG00000213079	SCAF4	SCAF8	ENST00000286835	ENST00000417268	ENSP00000286835	ENSP00000413098	top1	7
ENSG00000092051	ENSG00000104369	JPH4	JPH1	ENST00000397118	ENST00000342232	ENSP00000380307	ENSP00000344488	top1	5
ENSG00000115504	ENSG00000173442	EHBP1	EHBP1L1	ENST00000263991	ENST00000309295	ENSP00000263991	ENSP00000312671	top1	5
ENSG00000196074	ENSG00000153157	SYCP2	SYCP2L	ENST00000283141	ENST00000357552	ENSP00000283141	ENSP00000350162	top1	4
ENSG00000119919	ENSG00000180053	NKX2-3	NKX2-6	ENST00000344586	ENST00000325017	ENSP00000342828	ENSP00000320089	top1	6
ENSG00000111110	ENSG00000155367	PPM1H	PPM1J	ENST00000228705	ENST00000309276	ENSP00000228705	ENSP00000308926	top1	6
ENSG00000152402	ENSG00000164116	GUCY1A2	GUCY1A1	ENST00000282249	ENST00000296518	ENSP00000282249	ENSP00000296518	top1	6
ENSG00000163288	ENSG00000145864	GABRB1	GABRB2	ENST00000274547	ENST00000295454	ENSP00000274547	ENSP00000295454	top1	8
ENSG00000005884	ENSG00000135424	ITGA3	ITGA7	ENST00000320031	ENST00000553804	ENSP00000315190	ENSP00000452120	top1	7
ENSG00000077420	ENSG00000173166	APBB1IP	RAPH1	ENST00000376236	ENST00000319170	ENSP00000365411	ENSP00000316543	top1	5
ENSG00000188026	ENSG00000167705	RILPL1	RILP	ENST00000301336	ENST00000376874	ENSP00000301336	ENSP00000366070	top1	4
ENSG00000110719	ENSG00000185344	TCIRG1	ATP6V0A2	ENST00000265686	ENST00000330342	ENSP00000265686	ENSP00000332247	top1	6
ENSG00000151718	ENSG00000113645	WWC2	WWC1	ENST00000521089	ENST00000403733	ENSP00000427772	ENSP00000384222	top1	8
ENSG00000184743	ENSG00000119787	ATL3	ATL2	ENST00000378954	ENST00000398868	ENSP00000368237	ENSP00000381844	top1	8
ENSG00000148848	ENSG00000135074	ADAM12	ADAM19	ENST00000257527	ENST00000368679	ENSP00000257527	ENSP00000357668	top1	7
ENSG00000104814	ENSG00000011566	MAP4K1	MAP4K3	ENST00000263881	ENST00000591517	ENSP00000263881	ENSP00000465039	top1	5
ENSG00000184164	ENSG00000163703	CRELD2	CRELD1	ENST00000326434	ENST00000404488	ENSP00000321856	ENSP00000383938	top1	6
ENSG00000170608	ENSG00000129514	FOXA3	FOXA1	ENST00000250448	ENST00000302177	ENSP00000250448	ENSP00000304004	top1	6
ENSG00000157578	ENSG00000135338	LCA5L	LCA5	ENST00000392959	ENST00000358268	ENSP00000376686	ENSP00000351008	top1	3
ENSG00000167674	ENSG00000164985	HDGFL2	PSIP1	ENST00000380738	ENST00000616600	ENSP00000370114	ENSP00000483345	top1	7
ENSG00000134121	ENSG00000198910	CHL1	L1CAM	ENST00000256509	ENST00000370060	ENSP00000256509	ENSP00000359077	top1	5
ENSG00000089876	ENSG00000144045	DHX32	DQX1	ENST00000284690	ENST00000404568	ENSP00000284690	ENSP00000384621	top1	5
ENSG00000160360	ENSG00000121957	GPSM1	GPSM2	ENST00000406462	ENST00000440944	ENSP00000385510	ENSP00000392828	top1	8
ENSG00000108798	ENSG00000138443	ABI3	ABI2	ENST00000225941	ENST00000295851	ENSP00000225941	ENSP00000295851	top1	4
ENSG00000196189	ENSG00000185033	SEMA4A	SEMA4B	ENST00000411539	ENST00000368282	ENSP00000394720	ENSP00000357265	top1	4
ENSG00000183072	ENSG00000180053	NKX2-5	NKX2-6	ENST00000325017	ENST00000329198	ENSP00000320089	ENSP00000327758	top1	5
ENSG00000156804	ENSG00000147364	FBXO32	FBXO25	ENST00000382824	ENST00000517956	ENSP00000372274	ENSP00000428205	top1	7
ENSG00000173157	ENSG00000163638	ADAMTS20	ADAMTS9	ENST00000498707	ENST00000389420	ENSP00000418735	ENSP00000374071	top1	8
ENSG00000153132	ENSG00000127022	CLGN	CANX	ENST00000247461	ENST00000414773	ENSP00000247461	ENSP00000392782	top1	7
ENSG00000198515	ENSG00000183862	CNGA1	CNGA2	ENST00000329903	ENST00000402813	ENSP00000328478	ENSP00000384264	top1	7
ENSG00000092929	ENSG00000007516	UNC13D	BAIAP3	ENST00000324385	ENST00000207549	ENSP00000324510	ENSP00000207549	top1	6
ENSG00000156140	ENSG00000087116	ADAMTS3	ADAMTS2	ENST00000251582	ENST00000286657	ENSP00000251582	ENSP00000286657	top1	5
ENSG00000131507	ENSG00000102471	NDFIP1	NDFIP2	ENST00000612570	ENST00000253814	ENSP00000480798	ENSP00000253814	top1	7
ENSG00000134970	ENSG00000166557	TMED7	TMED3	ENST00000456936	ENST00000299705	ENSP00000405926	ENSP00000299705	top1	4
ENSG00000119314	ENSG00000117569	PTBP3	PTBP2	ENST00000370197	ENST00000458258	ENSP00000359216	ENSP00000414921	top1	8
ENSG00000107362	ENSG00000136379	ABHD17B	ABHD17C	ENST00000377041	ENST00000258884	ENSP00000366240	ENSP00000258884	top1	8
ENSG00000138835	ENSG00000143248	RGS3	RGS5	ENST00000374140	ENST00000530507	ENSP00000363255	ENSP00000433001	top1	3
ENSG00000135097	ENSG00000153944	MSI1	MSI2	ENST00000257552	ENST00000284073	ENSP00000257552	ENSP00000284073	top1	8
ENSG00000172009	ENSG00000123213	THOP1	NLN	ENST00000380985	ENST00000307741	ENSP00000370372	ENSP00000304467	top1	7
ENSG00000165029	ENSG00000198691	ABCA1	ABCA4	ENST00000374736	ENST00000370225	ENSP00000363868	ENSP00000359245	top1	7
ENSG00000109107	ENSG00000149925	ALDOC	ALDOA	ENST00000395321	ENST00000564595	ENSP00000378731	ENSP00000457468	top1	7
ENSG00000135018	ENSG00000160803	UBQLN1	UBQLN4	ENST00000376395	ENST00000368309	ENSP00000365576	ENSP00000357292	top1	8
ENSG00000181790	ENSG00000121753	ADGRB1	ADGRB2	ENST00000373655	ENST00000517894	ENSP00000362759	ENSP00000430945	top1	4
ENSG00000079462	ENSG00000168092	PAFAH1B3	PAFAH1B2	ENST00000538771	ENST00000527958	ENSP00000444935	ENSP00000435289	top1	7
ENSG00000118156	ENSG00000156030	ZNF541	ELMSAN1	ENST00000391901	ENST00000286523	ENSP00000375770	ENSP00000286523	top1	6
ENSG00000167081	ENSG00000204304	PBX3	PBX2	ENST00000373489	ENST00000375050	ENSP00000362588	ENSP00000364190	top1	8
ENSG00000100425	ENSG00000156983	BRD1	BRPF1	ENST00000457780	ENST00000383829	ENSP00000410042	ENSP00000373340	top1	8
ENSG00000130699	ENSG00000141384	TAF4	TAF4B	ENST00000252996	ENST00000578121	ENSP00000252996	ENSP00000462980	top1	6
ENSG00000151615	ENSG00000152192	POU4F2	POU4F1	ENST00000281321	ENST00000377208	ENSP00000281321	ENSP00000366413	top1	8
ENSG00000189184	ENSG00000118946	PCDH18	PCDH17	ENST00000377918	ENST00000344876	ENSP00000367151	ENSP00000355082	top1	5
ENSG00000170581	ENSG00000138378	STAT2	STAT4	ENST00000358470	ENST00000314128	ENSP00000351255	ENSP00000315768	top1	4
ENSG00000136010	ENSG00000144908	ALDH1L2	ALDH1L1	ENST00000258494	ENST00000273450	ENSP00000258494	ENSP00000273450	top1	8
ENSG00000178662	ENSG00000144655	CSRNP3	CSRNP1	ENST00000273153	ENST00000314499	ENSP00000273153	ENSP00000318258	top1	6
ENSG00000072062	ENSG00000142875	PRKACA	PRKACB	ENST00000308677	ENST00000370685	ENSP00000309591	ENSP00000359719	top1	8
ENSG00000154222	ENSG00000132024	CC2D1B	CC2D1A	ENST00000318003	ENST00000371586	ENSP00000313601	ENSP00000360642	top1	7
ENSG00000214102	ENSG00000166483	WEE2	WEE1	ENST00000450114	ENST00000397541	ENSP00000402084	ENSP00000380675	top1	4
ENSG00000215203	ENSG00000204928	GRXCR1	GRXCR2	ENST00000377976	ENST00000399770	ENSP00000367214	ENSP00000382670	top1	3
ENSG00000060566	ENSG00000143578	CREB3L3	CREB3L4	ENST00000078445	ENST00000271889	ENSP00000078445	ENSP00000271889	top1	4
ENSG00000134744	ENSG00000083223	TUT4	TUT7	ENST00000375963	ENST00000257177	ENSP00000365130	ENSP00000257177	top1	7
ENSG00000115267	ENSG00000108771	IFIH1	DHX58	ENST00000251642	ENST00000263642	ENSP00000251642	ENSP00000263642	top1	6
ENSG00000184408	ENSG00000171385	KCND2	KCND3	ENST00000315987	ENST00000331113	ENSP00000319591	ENSP00000333496	top1	8
ENSG00000172932	ENSG00000076513	ANKRD13D	ANKRD13A	ENST00000261739	ENST00000511455	ENSP00000261739	ENSP00000427130	top1	8
ENSG00000100731	ENSG00000135749	PCNX1	PCNX2	ENST00000304743	ENST00000258229	ENSP00000304192	ENSP00000258229	top1	8
ENSG00000180901	ENSG00000167977	KCTD2	KCTD5	ENST00000301738	ENST00000322444	ENSP00000301738	ENSP00000312814	top1	7
ENSG00000102158	ENSG00000104723	MAGT1	TUSC3	ENST00000358075	ENST00000503731	ENSP00000354649	ENSP00000424544	top1	8
ENSG00000105173	ENSG00000175305	CCNE1	CCNE2	ENST00000262643	ENST00000520509	ENSP00000262643	ENSP00000429089	top1	7
ENSG00000164690	ENSG00000163501	SHH	IHH	ENST00000295731	ENST00000297261	ENSP00000295731	ENSP00000297261	top1	7
ENSG00000105738	ENSG00000197555	SIPA1L3	SIPA1L1	ENST00000222345	ENST00000555818	ENSP00000222345	ENSP00000450832	top1	5
ENSG00000043591	ENSG00000188778	ADRB1	ADRB3	ENST00000369295	ENST00000345060	ENSP00000358301	ENSP00000343782	top1	4
ENSG00000154493	ENSG00000116127	C10orf90	ALMS1	ENST00000613296	ENST00000284694	ENSP00000482968	ENSP00000284694	top1	2
ENSG00000155886	ENSG00000074621	SLC24A2	SLC24A1	ENST00000261892	ENST00000341998	ENSP00000261892	ENSP00000344801	top1	5
ENSG00000173917	ENSG00000105996	HOXB2	HOXA2	ENST00000222718	ENST00000330070	ENSP00000222718	ENSP00000331741	top1	7
ENSG00000196296	ENSG00000174437	ATP2A1	ATP2A2	ENST00000539276	ENST00000357084	ENSP00000440045	ENSP00000349595	top1	7
ENSG00000006025	ENSG00000070882	OSBPL7	OSBPL3	ENST00000007414	ENST00000313367	ENSP00000007414	ENSP00000315410	top1	7
ENSG00000101251	ENSG00000071537	SEL1L2	SEL1L	ENST00000336735	ENST00000378072	ENSP00000337053	ENSP00000367312	top1	8
ENSG00000047365	ENSG00000120318	ARAP2	ARAP3	ENST00000303965	ENST00000239440	ENSP00000302895	ENSP00000239440	top1	7
ENSG00000115266	ENSG00000134982	APC2	APC	ENST00000535453	ENST00000257430	ENSP00000442954	ENSP00000257430	top1	8
ENSG00000125170	ENSG00000101134	DOK4	DOK5	ENST00000262593	ENST00000566936	ENSP00000262593	ENSP00000455566	top1	4
ENSG00000073737	ENSG00000139547	DHRS9	RDH16	ENST00000432060	ENST00000398138	ENSP00000389241	ENSP00000381206	top1	7
ENSG00000146872	ENSG00000198586	TLK2	TLK1	ENST00000326270	ENST00000431350	ENSP00000316512	ENSP00000411099	top1	7
ENSG00000091128	ENSG00000172037	LAMB4	LAMB2	ENST00000388781	ENST00000305544	ENSP00000373433	ENSP00000307156	top1	6
ENSG00000198846	ENSG00000124191	TOX	TOX2	ENST00000341197	ENST00000361421	ENSP00000344724	ENSP00000354842	top1	5
ENSG00000139197	ENSG00000114757	PEX5	PEX5L	ENST00000467460	ENST00000412720	ENSP00000419975	ENSP00000391601	top1	6
ENSG00000182759	ENSG00000204103	MAFA	MAFB	ENST00000333480	ENST00000373313	ENSP00000328364	ENSP00000362410	top1	5
ENSG00000073861	ENSG00000163508	TBX21	EOMES	ENST00000177694	ENST00000449599	ENSP00000177694	ENSP00000388620	top1	4
ENSG00000198369	ENSG00000166068	SPRED2	SPRED1	ENST00000299084	ENST00000356388	ENSP00000299084	ENSP00000348753	top1	6
ENSG00000162302	ENSG00000100784	RPS6KA4	RPS6KA5	ENST00000614987	ENST00000334205	ENSP00000479667	ENSP00000333896	top1	8
ENSG00000133315	ENSG00000172264	MACROD1	MACROD2	ENST00000255681	ENST00000217246	ENSP00000255681	ENSP00000217246	top1	6
ENSG00000130734	ENSG00000125703	ATG4D	ATG4C	ENST00000317868	ENST00000309469	ENSP00000322159	ENSP00000311318	top1	8
ENSG00000101049	ENSG00000118515	SGK2	SGK1	ENST00000341458	ENST00000367858	ENSP00000340608	ENSP00000356832	top1	8
ENSG00000161960	ENSG00000156976	EIF4A1	EIF4A2	ENST00000323963	ENST00000293831	ENSP00000326381	ENSP00000293831	top1	6
ENSG00000001036	ENSG00000179163	FUCA2	FUCA1	ENST00000002165	ENST00000374479	ENSP00000002165	ENSP00000363603	top1	8
ENSG00000166747	ENSG00000213983	AP1G1	AP1G2	ENST00000393512	ENST00000308724	ENSP00000377148	ENSP00000312442	top1	8
ENSG00000198336	ENSG00000196465	MYL4	MYL6B	ENST00000553066	ENST00000354968	ENSP00000450385	ENSP00000347055	top1	6
ENSG00000050438	ENSG00000144290	SLC4A8	SLC4A10	ENST00000453097	ENST00000446997	ENSP00000405812	ENSP00000393066	top1	8
ENSG00000100485	ENSG00000115904	SOS2	SOS1	ENST00000216373	ENST00000426016	ENSP00000216373	ENSP00000387784	top1	8
ENSG00000100749	ENSG00000028116	VRK1	VRK2	ENST00000435505	ENST00000216639	ENSP00000408002	ENSP00000216639	top1	7
ENSG00000186001	ENSG00000136141	LRCH3	LRCH1	ENST00000389797	ENST00000438796	ENSP00000374447	ENSP00000399751	top1	7
ENSG00000107147	ENSG00000162687	KCNT1	KCNT2	ENST00000371757	ENST00000294725	ENSP00000360822	ENSP00000294725	top1	8
ENSG00000094916	ENSG00000108468	CBX5	CBX1	ENST00000209875	ENST00000393408	ENSP00000209875	ENSP00000377060	top1	5
ENSG00000106635	ENSG00000099385	BCL7B	BCL7C	ENST00000380317	ENST00000455335	ENSP00000369674	ENSP00000411073	top1	7
ENSG00000099381	ENSG00000139718	SETD1A	SETD1B	ENST00000262519	ENST00000604567	ENSP00000262519	ENSP00000474253	top1	8
ENSG00000165702	ENSG00000162676	GFI1B	GFI1	ENST00000294702	ENST00000339463	ENSP00000294702	ENSP00000344782	top1	6
ENSG00000196781	ENSG00000140332	TLE1	TLE3	ENST00000558939	ENST00000376499	ENSP00000452871	ENSP00000365682	top1	7
ENSG00000105426	ENSG00000153707	PTPRS	PTPRD	ENST00000587303	ENST00000381196	ENSP00000467537	ENSP00000370593	top1	8
ENSG00000163938	ENSG00000130119	GNL3	GNL3L	ENST00000360845	ENST00000418458	ENSP00000354091	ENSP00000395772	top1	8
ENSG00000165588	ENSG00000115507	OTX2	OTX1	ENST00000366671	ENST00000339475	ENSP00000355631	ENSP00000343819	top1	6
ENSG00000105989	ENSG00000134245	WNT2	WNT2B	ENST00000265441	ENST00000369684	ENSP00000265441	ENSP00000358698	top1	6
ENSG00000105738	ENSG00000213445	SIPA1L3	SIPA1	ENST00000222345	ENST00000394224	ENSP00000222345	ENSP00000377771	top1	5
ENSG00000172845	ENSG00000185591	SP3	SP1	ENST00000310015	ENST00000327443	ENSP00000310301	ENSP00000329357	top1	5
ENSG00000196876	ENSG00000136531	SCN8A	SCN2A	ENST00000636071	ENST00000354534	ENSP00000490107	ENSP00000346534	top1	7
ENSG00000198689	ENSG00000181804	SLC9A6	SLC9A9	ENST00000316549	ENST00000370695	ENSP00000320246	ENSP00000359729	top1	8
ENSG00000184481	ENSG00000118689	FOXO4	FOXO3	ENST00000343882	ENST00000374259	ENSP00000339527	ENSP00000363377	top1	6
ENSG00000136274	ENSG00000196531	NACAD	NACA	ENST00000490531	ENST00000550952	ENSP00000420477	ENSP00000448035	top1	5
ENSG00000136828	ENSG00000116191	RALGPS1	RALGPS2	ENST00000367635	ENST00000259351	ENSP00000356607	ENSP00000259351	top1	7
ENSG00000156256	ENSG00000123552	USP16	USP45	ENST00000327681	ENST00000334352	ENSP00000333376	ENSP00000334808	top1	6
ENSG00000147140	ENSG00000116560	NONO	SFPQ	ENST00000357214	ENST00000276079	ENSP00000349748	ENSP00000276079	top1	7
ENSG00000120742	ENSG00000151778	SERP1	SERP2	ENST00000479209	ENST00000379179	ENSP00000420076	ENSP00000368477	top1	7
ENSG00000174516	ENSG00000139946	PELI3	PELI2	ENST00000267460	ENST00000320740	ENSP00000267460	ENSP00000322532	top1	8
ENSG00000185088	ENSG00000177954	RPS27L	RPS27	ENST00000368567	ENST00000330964	ENSP00000357555	ENSP00000331019	top1	8
ENSG00000115963	ENSG00000172602	RND3	RND1	ENST00000375734	ENST00000309739	ENSP00000364886	ENSP00000308461	top1	4
ENSG00000148660	ENSG00000070808	CAMK2G	CAMK2A	ENST00000398376	ENST00000322680	ENSP00000381412	ENSP00000319060	top1	6
ENSG00000018236	ENSG00000134115	CNTN1	CNTN6	ENST00000551295	ENST00000446702	ENSP00000447006	ENSP00000407822	top1	6
ENSG00000108231	ENSG00000153012	LGI1	LGI2	ENST00000371418	ENST00000382114	ENSP00000360472	ENSP00000371548	top1	5
ENSG00000155875	ENSG00000188659	SAXO1	SAXO2	ENST00000380534	ENST00000339465	ENSP00000369907	ENSP00000340445	top1	6
ENSG00000011132	ENSG00000034053	APBA3	APBA2	ENST00000316757	ENST00000558402	ENSP00000315136	ENSP00000453293	top1	5
ENSG00000254870	ENSG00000151418	ATP6V1G2-DDX39B	ATP6V1G3	ENST00000489986	ENST00000376185	ENSP00000417171	ENSP00000365356	top1	2
ENSG00000135269	ENSG00000071282	TES	LMCD1	ENST00000157600	ENST00000358204	ENSP00000157600	ENSP00000350937	top1	5
ENSG00000084652	ENSG00000164440	TXLNA	TXLNB	ENST00000373609	ENST00000358430	ENSP00000362711	ENSP00000351206	top1	7
ENSG00000138650	ENSG00000248383	PCDH10	PCDHAC1	ENST00000264360	ENST00000253807	ENSP00000264360	ENSP00000253807	top1	4
ENSG00000205517	ENSG00000160271	RGL3	RALGDS	ENST00000372050	ENST00000393423	ENSP00000361120	ENSP00000377075	top1	5
ENSG00000123570	ENSG00000123595	RAB9B	RAB9A	ENST00000243298	ENST00000464506	ENSP00000243298	ENSP00000420127	top1	5
ENSG00000139223	ENSG00000136938	ANP32D	ANP32B	ENST00000339399	ENST00000266594	ENSP00000345848	ENSP00000266594	top1	4
ENSG00000130158	ENSG00000116641	DOCK6	DOCK7	ENST00000251157	ENST00000294618	ENSP00000251157	ENSP00000294618	top1	8
ENSG00000111752	ENSG00000173889	PHC1	PHC3	ENST00000544916	ENST00000495893	ENSP00000437659	ENSP00000420294	top1	5
ENSG00000187664	ENSG00000145681	HAPLN4	HAPLN1	ENST00000274341	ENST00000291481	ENSP00000274341	ENSP00000291481	top1	3
ENSG00000105664	ENSG00000169231	COMP	THBS3	ENST00000222271	ENST00000368378	ENSP00000222271	ENSP00000357362	top1	8
ENSG00000101082	ENSG00000155926	SLA2	SLA	ENST00000262866	ENST00000427060	ENSP00000262866	ENSP00000394049	top1	2
ENSG00000141524	ENSG00000103534	TMC6	TMC5	ENST00000396229	ENST00000590602	ENSP00000379531	ENSP00000465261	top1	3
ENSG00000250506	ENSG00000123374	CDK3	CDK2	ENST00000266970	ENST00000425876	ENSP00000266970	ENSP00000410561	top1	5
ENSG00000196468	ENSG00000102678	FGF16	FGF9	ENST00000382353	ENST00000439435	ENSP00000371790	ENSP00000399324	top1	5
ENSG00000114867	ENSG00000075151	EIF4G1	EIF4G3	ENST00000400422	ENST00000424196	ENSP00000383274	ENSP00000416255	top1	8
ENSG00000105696	ENSG00000116209	TMEM59L	TMEM59	ENST00000600490	ENST00000234831	ENSP00000470879	ENSP00000234831	top1	4
ENSG00000108523	ENSG00000082996	RNF167	RNF13	ENST00000344229	ENST00000262482	ENSP00000341361	ENSP00000262482	top1	7
ENSG00000063601	ENSG00000087053	MTMR1	MTMR2	ENST00000445323	ENST00000346299	ENSP00000414178	ENSP00000345752	top1	8
ENSG00000091136	ENSG00000172037	LAMB1	LAMB2	ENST00000222399	ENST00000305544	ENSP00000222399	ENSP00000307156	top1	8
ENSG00000131969	ENSG00000100997	ABHD12B	ABHD12	ENST00000376542	ENST00000337334	ENSP00000365725	ENSP00000336693	top1	7
ENSG00000133884	ENSG00000205683	DPF2	DPF3	ENST00000252268	ENST00000610283	ENSP00000252268	ENSP00000479526	top1	7
ENSG00000128512	ENSG00000088538	DOCK4	DOCK3	ENST00000266037	ENST00000428084	ENSP00000266037	ENSP00000410746	top1	7
ENSG00000088256	ENSG00000156052	GNA11	GNAQ	ENST00000078429	ENST00000286548	ENSP00000078429	ENSP00000286548	top1	8
ENSG00000141510	ENSG00000073282	TP53	TP63	ENST00000264731	ENST00000269305	ENSP00000264731	ENSP00000269305	top1	5
ENSG00000109079	ENSG00000110906	TNFAIP1	KCTD10	ENST00000226225	ENST00000228495	ENSP00000226225	ENSP00000228495	top1	6
ENSG00000169221	ENSG00000099992	TBC1D10B	TBC1D10A	ENST00000403477	ENST00000409939	ENSP00000384996	ENSP00000386538	top1	7
ENSG00000104205	ENSG00000101049	SGK3	SGK2	ENST00000341458	ENST00000396596	ENSP00000340608	ENSP00000379842	top1	4
ENSG00000122566	ENSG00000135486	HNRNPA2B1	HNRNPA1	ENST00000354667	ENST00000340913	ENSP00000346694	ENSP00000341826	top1	7
ENSG00000131773	ENSG00000121774	KHDRBS3	KHDRBS1	ENST00000327300	ENST00000355849	ENSP00000313829	ENSP00000348108	top1	6
ENSG00000120156	ENSG00000066056	TEK	TIE1	ENST00000372476	ENST00000380036	ENSP00000361554	ENSP00000369375	top1	5
ENSG00000204172	ENSG00000133612	AGAP9	AGAP3	ENST00000397238	ENST00000452145	ENSP00000380413	ENSP00000392206	top1	3
ENSG00000197136	ENSG00000135749	PCNX3	PCNX2	ENST00000258229	ENST00000355703	ENSP00000258229	ENSP00000347931	top1	8
ENSG00000164778	ENSG00000163064	EN2	EN1	ENST00000295206	ENST00000297375	ENSP00000295206	ENSP00000297375	top1	7
ENSG00000221866	ENSG00000076356	PLXNA4	PLXNA2	ENST00000367033	ENST00000359827	ENSP00000356000	ENSP00000352882	top1	8
ENSG00000072401	ENSG00000131508	UBE2D1	UBE2D2	ENST00000373910	ENST00000398733	ENSP00000363019	ENSP00000381717	top1	8
ENSG00000108001	ENSG00000164330	EBF3	EBF1	ENST00000368648	ENST00000313708	ENSP00000357637	ENSP00000322898	top1	7
ENSG00000072518	ENSG00000075413	MARK2	MARK3	ENST00000402010	ENST00000429436	ENSP00000385751	ENSP00000411397	top1	7
ENSG00000107864	ENSG00000137449	CPEB3	CPEB2	ENST00000265997	ENST00000538197	ENSP00000265997	ENSP00000443985	top1	7
ENSG00000148219	ENSG00000152092	ASTN2	ASTN1	ENST00000361209	ENST00000361833	ENSP00000354504	ENSP00000354536	top1	5
ENSG00000119403	ENSG00000143033	PHF19	MTF2	ENST00000616568	ENST00000370298	ENSP00000483946	ENSP00000359321	top1	7
ENSG00000125170	ENSG00000206052	DOK4	DOK6	ENST00000566936	ENST00000382713	ENSP00000455566	ENSP00000372160	top1	4
ENSG00000197355	ENSG00000117143	UAP1L1	UAP1	ENST00000271469	ENST00000409858	ENSP00000271469	ENSP00000386935	top1	8
ENSG00000110811	ENSG00000090530	P3H3	P3H2	ENST00000319332	ENST00000290510	ENSP00000316881	ENSP00000478600	top1	3
ENSG00000183696	ENSG00000007001	UPP1	UPP2	ENST00000605860	ENST00000331803	ENSP00000474090	ENSP00000330032	top1	8
ENSG00000129535	ENSG00000204103	NRL	MAFB	ENST00000561028	ENST00000373313	ENSP00000454062	ENSP00000362410	top1	4
ENSG00000138650	ENSG00000118946	PCDH10	PCDH17	ENST00000377918	ENST00000264360	ENSP00000367151	ENSP00000264360	top1	4
ENSG00000110693	ENSG00000134532	SOX6	SOX5	ENST00000396356	ENST00000451604	ENSP00000379644	ENSP00000398273	top1	7
ENSG00000126259	ENSG00000149571	KIRREL2	KIRREL3	ENST00000360202	ENST00000525144	ENSP00000353331	ENSP00000435466	top1	7
ENSG00000163596	ENSG00000003147	ICA1L	ICA1	ENST00000422063	ENST00000617388	ENSP00000403982	ENSP00000478645	top1	8
ENSG00000008869	ENSG00000129493	HEATR5B	HEATR5A	ENST00000233099	ENST00000543095	ENSP00000233099	ENSP00000437968	top1	8
ENSG00000143434	ENSG00000092421	SEMA6C	SEMA6A	ENST00000257414	ENST00000368913	ENSP00000257414	ENSP00000357909	top1	6
ENSG00000126461	ENSG00000070047	SCAF1	PHRF1	ENST00000264555	ENST00000360565	ENSP00000264555	ENSP00000353769	top1	2
ENSG00000141522	ENSG00000111348	ARHGDIA	ARHGDIB	ENST00000228945	ENST00000584461	ENSP00000228945	ENSP00000463939	top1	8
ENSG00000005243	ENSG00000111481	COPZ2	COPZ1	ENST00000621465	ENST00000549043	ENSP00000480707	ENSP00000449270	top1	7
ENSG00000198964	ENSG00000164023	SGMS1	SGMS2	ENST00000394684	ENST00000361781	ENSP00000378176	ENSP00000354829	top1	5
ENSG00000138166	ENSG00000158050	DUSP5	DUSP2	ENST00000369583	ENST00000288943	ENSP00000358596	ENSP00000288943	top1	4
ENSG00000132639	ENSG00000092531	SNAP25	SNAP23	ENST00000249647	ENST00000254976	ENSP00000249647	ENSP00000254976	top1	7
ENSG00000148634	ENSG00000138641	HERC4	HERC3	ENST00000402738	ENST00000395198	ENSP00000385684	ENSP00000378624	top1	7
ENSG00000185658	ENSG00000146247	BRWD1	PHIP	ENST00000275034	ENST00000333229	ENSP00000275034	ENSP00000330753	top1	7
ENSG00000138670	ENSG00000146090	RASGEF1B	RASGEF1C	ENST00000264400	ENST00000393371	ENSP00000264400	ENSP00000377037	top1	7
ENSG00000135457	ENSG00000115112	TFCP2	TFCP2L1	ENST00000263707	ENST00000257915	ENSP00000263707	ENSP00000257915	top1	8
ENSG00000130958	ENSG00000116704	SLC35D2	SLC35D1	ENST00000235345	ENST00000253270	ENSP00000235345	ENSP00000253270	top1	8
ENSG00000148090	ENSG00000121310	AUH	ECHDC2	ENST00000371522	ENST00000375731	ENSP00000360577	ENSP00000364883	top1	7
ENSG00000138166	ENSG00000120875	DUSP5	DUSP4	ENST00000240100	ENST00000369583	ENSP00000240100	ENSP00000358596	top1	4
ENSG00000168646	ENSG00000103126	AXIN2	AXIN1	ENST00000262320	ENST00000307078	ENSP00000262320	ENSP00000302625	top1	8
ENSG00000185236	ENSG00000103769	RAB11B	RAB11A	ENST00000261890	ENST00000328024	ENSP00000261890	ENSP00000333547	top1	8
ENSG00000105613	ENSG00000069020	MAST1	MAST4	ENST00000403625	ENST00000251472	ENSP00000385727	ENSP00000251472	top1	8
ENSG00000110422	ENSG00000163349	HIPK3	HIPK1	ENST00000303296	ENST00000426820	ENSP00000304226	ENSP00000407442	top1	8
ENSG00000124151	ENSG00000084676	NCOA3	NCOA1	ENST00000406961	ENST00000371998	ENSP00000385216	ENSP00000361066	top1	6
ENSG00000178919	ENSG00000186790	FOXE1	FOXE3	ENST00000375123	ENST00000335071	ENSP00000364265	ENSP00000334472	top1	5
ENSG00000082805	ENSG00000187672	ERC1	ERC2	ENST00000360905	ENST00000288221	ENSP00000354158	ENSP00000288221	top1	8
ENSG00000087589	ENSG00000111859	CASS4	NEDD9	ENST00000360314	ENST00000379446	ENSP00000353462	ENSP00000368759	top1	3
ENSG00000138032	ENSG00000100614	PPM1B	PPM1A	ENST00000325642	ENST00000282412	ENSP00000327255	ENSP00000282412	top1	7
ENSG00000174032	ENSG00000102078	SLC25A30	SLC25A14	ENST00000612248	ENST00000519676	ENSP00000477981	ENSP00000429168	top1	8
ENSG00000107854	ENSG00000173273	TNKS2	TNKS	ENST00000371627	ENST00000310430	ENSP00000360689	ENSP00000311579	top1	7
ENSG00000164122	ENSG00000165192	ASB5	ASB11	ENST00000296525	ENST00000480796	ENSP00000296525	ENSP00000417914	top1	6
ENSG00000138829	ENSG00000166147	FBN2	FBN1	ENST00000508053	ENST00000316623	ENSP00000424571	ENSP00000325527	top1	7
ENSG00000170759	ENSG00000168280	KIF5B	KIF5C	ENST00000435030	ENST00000302418	ENSP00000393379	ENSP00000307078	top1	8
ENSG00000138835	ENSG00000150681	RGS3	RGS18	ENST00000374140	ENST00000367460	ENSP00000363255	ENSP00000356430	top1	3
ENSG00000121274	ENSG00000112941	TENT4B	TENT4A	ENST00000631941	ENST00000436909	ENSP00000488642	ENSP00000396995	top1	8
ENSG00000066468	ENSG00000160867	FGFR2	FGFR4	ENST00000457416	ENST00000292408	ENSP00000410294	ENSP00000292408	top1	7
ENSG00000122375	ENSG00000180245	OPN4	RRH	ENST00000372071	ENST00000317735	ENSP00000361141	ENSP00000314992	top1	2
ENSG00000114790	ENSG00000142632	ARHGEF26	ARHGEF19	ENST00000356448	ENST00000270747	ENSP00000348828	ENSP00000270747	top1	5
ENSG00000198160	ENSG00000155545	MIER1	MIER3	ENST00000381226	ENST00000401041	ENSP00000370624	ENSP00000383820	top1	7
ENSG00000119608	ENSG00000117707	PROX2	PROX1	ENST00000366958	ENST00000556489	ENSP00000355925	ENSP00000451223	top1	6
ENSG00000151062	ENSG00000157445	CACNA2D4	CACNA2D3	ENST00000382722	ENST00000474759	ENSP00000372169	ENSP00000419101	top1	8
ENSG00000100644	ENSG00000116016	HIF1A	EPAS1	ENST00000539097	ENST00000263734	ENSP00000437955	ENSP00000263734	top1	6
ENSG00000156113	ENSG00000215262	KCNMA1	KCNU1	ENST00000286628	ENST00000399881	ENSP00000286628	ENSP00000382770	top1	6
ENSG00000105137	ENSG00000097096	SYDE1	SYDE2	ENST00000341460	ENST00000342784	ENSP00000340594	ENSP00000341489	top1	6
ENSG00000218336	ENSG00000145934	TENM3	TENM2	ENST00000520394	ENST00000511685	ENSP00000427874	ENSP00000424226	top1	8
ENSG00000151422	ENSG00000182511	FER	FES	ENST00000281092	ENST00000328850	ENSP00000281092	ENSP00000331504	top1	8
ENSG00000204138	ENSG00000112419	PHACTR4	PHACTR2	ENST00000440869	ENST00000373836	ENSP00000417038	ENSP00000362942	top1	6
ENSG00000101191	ENSG00000118482	DIDO1	PHF3	ENST00000266070	ENST00000262043	ENSP00000266070	ENSP00000262043	top1	4
ENSG00000163162	ENSG00000133135	RNF149	RNF128	ENST00000255499	ENST00000295317	ENSP00000255499	ENSP00000295317	top1	5
ENSG00000140497	ENSG00000116521	SCAMP2	SCAMP3	ENST00000302631	ENST00000268099	ENSP00000307275	ENSP00000268099	top1	6
ENSG00000175155	ENSG00000090238	YPEL2	YPEL3	ENST00000398841	ENST00000312655	ENSP00000381821	ENSP00000312272	top1	8
ENSG00000149499	ENSG00000066629	EML3	EML1	ENST00000334192	ENST00000529309	ENSP00000334314	ENSP00000434513	top1	7
ENSG00000197136	ENSG00000100731	PCNX3	PCNX1	ENST00000304743	ENST00000355703	ENSP00000304192	ENSP00000347931	top1	8
ENSG00000119535	ENSG00000134352	CSF3R	IL6ST	ENST00000373103	ENST00000381298	ENSP00000362195	ENSP00000370698	top1	3
ENSG00000167770	ENSG00000089723	OTUB1	OTUB2	ENST00000203664	ENST00000538426	ENSP00000203664	ENSP00000444357	top1	8
ENSG00000048991	ENSG00000172995	R3HDM1	ARPP21	ENST00000409606	ENST00000417925	ENSP00000387010	ENSP00000412326	top1	8
ENSG00000004864	ENSG00000115840	SLC25A13	SLC25A12	ENST00000416240	ENST00000422440	ENSP00000400101	ENSP00000388658	top1	8
ENSG00000128578	ENSG00000143093	STRIP2	STRIP1	ENST00000249344	ENST00000369795	ENSP00000249344	ENSP00000358810	top1	8
ENSG00000181291	ENSG00000151952	TMEM132E	TMEM132D	ENST00000422113	ENST00000631683	ENSP00000408581	ENSP00000487800	top1	8
ENSG00000180008	ENSG00000171150	SOCS4	SOCS5	ENST00000306503	ENST00000555846	ENSP00000305133	ENSP00000452522	top1	5
ENSG00000103479	ENSG00000080839	RBL2	RBL1	ENST00000373664	ENST00000262133	ENSP00000362768	ENSP00000262133	top1	8
ENSG00000184156	ENSG00000117013	KCNQ3	KCNQ4	ENST00000347132	ENST00000388996	ENSP00000262916	ENSP00000373648	top1	6
ENSG00000171777	ENSG00000172575	RASGRP4	RASGRP1	ENST00000615439	ENST00000310803	ENSP00000479844	ENSP00000310244	top1	5
ENSG00000133026	ENSG00000100345	MYH10	MYH9	ENST00000216181	ENST00000360416	ENSP00000216181	ENSP00000353590	top1	8
ENSG00000116584	ENSG00000104880	ARHGEF2	ARHGEF18	ENST00000359920	ENST00000361247	ENSP00000352995	ENSP00000354837	top1	5
ENSG00000158470	ENSG00000118276	B4GALT5	B4GALT6	ENST00000306851	ENST00000371711	ENSP00000306459	ENSP00000360776	top1	5
ENSG00000160951	ENSG00000122420	PTGER1	PTGFR	ENST00000370757	ENST00000292513	ENSP00000359793	ENSP00000292513	top1	3
ENSG00000108510	ENSG00000123066	MED13	MED13L	ENST00000397786	ENST00000281928	ENSP00000380888	ENSP00000281928	top1	7
ENSG00000134602	ENSG00000102572	STK26	STK24	ENST00000376547	ENST00000394334	ENSP00000365730	ENSP00000377867	top1	8
ENSG00000169439	ENSG00000124145	SDC2	SDC4	ENST00000372733	ENST00000302190	ENSP00000361818	ENSP00000307046	top1	5
ENSG00000107758	ENSG00000138814	PPP3CB	PPP3CA	ENST00000394829	ENST00000394854	ENSP00000378306	ENSP00000378323	top1	8
ENSG00000130635	ENSG00000060718	COL5A1	COL11A1	ENST00000370096	ENST00000371817	ENSP00000359114	ENSP00000360882	top1	6
ENSG00000184489	ENSG00000184007	PTP4A3	PTP4A2	ENST00000647444	ENST00000329397	ENSP00000493688	ENSP00000332274	top1	7
ENSG00000111530	ENSG00000144712	CAND1	CAND2	ENST00000545606	ENST00000456430	ENSP00000442318	ENSP00000387641	top1	8
ENSG00000176009	ENSG00000232237	ASCL3	ASCL5	ENST00000531618	ENST00000449188	ENSP00000435770	ENSP00000472681	top1	6
ENSG00000169851	ENSG00000156453	PCDH7	PCDH1	ENST00000287008	ENST00000543491	ENSP00000287008	ENSP00000441802	top1	5
ENSG00000104205	ENSG00000118515	SGK3	SGK1	ENST00000396596	ENST00000367858	ENSP00000379842	ENSP00000356832	top1	4
ENSG00000158008	ENSG00000182197	EXTL1	EXT1	ENST00000374280	ENST00000378204	ENSP00000363398	ENSP00000367446	top1	4
ENSG00000198807	ENSG00000125813	PAX9	PAX1	ENST00000398485	ENST00000361487	ENSP00000381499	ENSP00000355245	top1	7
ENSG00000105245	ENSG00000133961	NUMBL	NUMB	ENST00000252891	ENST00000555238	ENSP00000252891	ENSP00000451300	top1	7
ENSG00000197879	ENSG00000174527	MYO1C	MYO1H	ENST00000431443	ENST00000359786	ENSP00000444076	ENSP00000352834	top1	6
ENSG00000149043	ENSG00000067715	SYT8	SYT1	ENST00000261205	ENST00000381968	ENSP00000261205	ENSP00000371394	top1	6
ENSG00000103335	ENSG00000154864	PIEZO1	PIEZO2	ENST00000301015	ENST00000503781	ENSP00000301015	ENSP00000421377	top1	6
ENSG00000245848	ENSG00000172216	CEBPA	CEBPB	ENST00000303004	ENST00000498907	ENSP00000305422	ENSP00000427514	top1	6
ENSG00000197283	ENSG00000075391	SYNGAP1	RASAL2	ENST00000367649	ENST00000629380	ENSP00000356621	ENSP00000486463	top1	7
ENSG00000105880	ENSG00000144355	DLX5	DLX1	ENST00000648378	ENST00000361725	ENSP00000498116	ENSP00000354478	top1	4
ENSG00000183605	ENSG00000144040	SFXN4	SFXN5	ENST00000272433	ENST00000355697	ENSP00000272433	ENSP00000347924	top1	4
ENSG00000105650	ENSG00000065989	PDE4C	PDE4A	ENST00000380702	ENST00000594617	ENSP00000370078	ENSP00000469696	top1	5
ENSG00000108830	ENSG00000115963	RND2	RND3	ENST00000587250	ENST00000375734	ENSP00000466680	ENSP00000364886	top1	4
ENSG00000099822	ENSG00000164588	HCN2	HCN1	ENST00000251287	ENST00000303230	ENSP00000251287	ENSP00000307342	top1	5
ENSG00000153707	ENSG00000142949	PTPRD	PTPRF	ENST00000359947	ENST00000381196	ENSP00000353030	ENSP00000370593	top1	8
ENSG00000137090	ENSG00000143006	DMRT1	DMRTB1	ENST00000382276	ENST00000371445	ENSP00000371711	ENSP00000360500	top1	3
ENSG00000131504	ENSG00000139734	DIAPH1	DIAPH3	ENST00000389054	ENST00000400324	ENSP00000373706	ENSP00000383178	top1	8
ENSG00000163281	ENSG00000113552	GNPDA2	GNPDA1	ENST00000508177	ENST00000295448	ENSP00000423674	ENSP00000295448	top1	8
ENSG00000176148	ENSG00000166046	TCP11L1	TCP11L2	ENST00000299045	ENST00000334274	ENSP00000299045	ENSP00000335595	top1	7
ENSG00000165914	ENSG00000068724	TTC7B	TTC7A	ENST00000394850	ENST00000328459	ENSP00000378320	ENSP00000336127	top1	7
ENSG00000141540	ENSG00000136295	TTYH2	TTYH3	ENST00000258796	ENST00000269346	ENSP00000258796	ENSP00000269346	top1	6
ENSG00000139921	ENSG00000125827	TMX1	TMX4	ENST00000246024	ENST00000457354	ENSP00000246024	ENSP00000393316	top1	6
ENSG00000102349	ENSG00000118922	KLF8	KLF12	ENST00000468660	ENST00000377669	ENSP00000417303	ENSP00000366897	top1	4
ENSG00000179134	ENSG00000020577	SAMD4B	SAMD4A	ENST00000392067	ENST00000314471	ENSP00000375919	ENSP00000317224	top1	7
ENSG00000165821	ENSG00000101115	SALL2	SALL4	ENST00000217086	ENST00000614342	ENSP00000217086	ENSP00000483562	top1	6
ENSG00000091010	ENSG00000152192	POU4F3	POU4F1	ENST00000646991	ENST00000377208	ENSP00000495718	ENSP00000366413	top1	8
ENSG00000124440	ENSG00000100644	HIF3A	HIF1A	ENST00000539097	ENST00000377670	ENSP00000437955	ENSP00000366898	top1	5
ENSG00000165966	ENSG00000121440	PDZRN4	PDZRN3	ENST00000263666	ENST00000402685	ENSP00000263666	ENSP00000384197	top1	8
ENSG00000169836	ENSG00000115353	TACR3	TACR1	ENST00000305249	ENST00000304883	ENSP00000303522	ENSP00000303325	top1	7
ENSG00000121390	ENSG00000116560	PSPC1	SFPQ	ENST00000357214	ENST00000338910	ENSP00000349748	ENSP00000343966	top1	7
ENSG00000148848	ENSG00000149451	ADAM12	ADAM33	ENST00000368679	ENST00000356518	ENSP00000357668	ENSP00000348912	top1	7
ENSG00000085871	ENSG00000213316	MGST2	LTC4S	ENST00000616265	ENST00000292596	ENSP00000482639	ENSP00000292596	top1	4
ENSG00000067167	ENSG00000065308	TRAM1	TRAM2	ENST00000182527	ENST00000262213	ENSP00000182527	ENSP00000262213	top1	6
ENSG00000165521	ENSG00000214595	EML5	EML6	ENST00000554922	ENST00000356458	ENSP00000451998	ENSP00000348842	top1	6
ENSG00000104381	ENSG00000124194	GDAP1	GDAP1L1	ENST00000220822	ENST00000537864	ENSP00000220822	ENSP00000440498	top1	7
ENSG00000051009	ENSG00000164142	FAM160A2	FAM160A1	ENST00000265978	ENST00000435205	ENSP00000265978	ENSP00000413196	top1	8
ENSG00000177570	ENSG00000130590	SAMD12	SAMD10	ENST00000369886	ENST00000314727	ENSP00000358902	ENSP00000314173	top1	4
ENSG00000159217	ENSG00000136231	IGF2BP1	IGF2BP3	ENST00000258729	ENST00000290341	ENSP00000258729	ENSP00000290341	top1	7
ENSG00000185658	ENSG00000165288	BRWD1	BRWD3	ENST00000373275	ENST00000333229	ENSP00000362372	ENSP00000330753	top1	7
ENSG00000100433	ENSG00000082482	KCNK10	KCNK2	ENST00000444842	ENST00000319231	ENSP00000394033	ENSP00000312811	top1	7
ENSG00000107819	ENSG00000164466	SFXN3	SFXN1	ENST00000224807	ENST00000321442	ENSP00000224807	ENSP00000316905	top1	8
ENSG00000253293	ENSG00000180806	HOXA10	HOXC9	ENST00000508190	ENST00000283921	ENSP00000423861	ENSP00000283921	top1	4
ENSG00000109790	ENSG00000102271	KLHL5	KLHL4	ENST00000373114	ENST00000504108	ENSP00000362206	ENSP00000423897	top1	7
ENSG00000171094	ENSG00000062524	ALK	LTK	ENST00000263800	ENST00000389048	ENSP00000263800	ENSP00000373700	top1	8
ENSG00000172081	ENSG00000120162	MOB3A	MOB3B	ENST00000262244	ENST00000357066	ENSP00000262244	ENSP00000349575	top1	7
ENSG00000165548	ENSG00000196187	TMEM63C	TMEM63A	ENST00000298351	ENST00000366835	ENSP00000298351	ENSP00000355800	top1	8
ENSG00000110400	ENSG00000177707	NECTIN1	NECTIN3	ENST00000264025	ENST00000485303	ENSP00000264025	ENSP00000418070	top1	4
ENSG00000128709	ENSG00000170689	HOXD9	HOXB9	ENST00000249499	ENST00000311177	ENSP00000249499	ENSP00000309439	top1	5
ENSG00000064393	ENSG00000110422	HIPK2	HIPK3	ENST00000406875	ENST00000303296	ENSP00000385571	ENSP00000304226	top1	8
ENSG00000165675	ENSG00000120658	ENOX2	ENOX1	ENST00000261488	ENST00000338144	ENSP00000261488	ENSP00000337146	top1	7
ENSG00000162599	ENSG00000141905	NFIA	NFIC	ENST00000443272	ENST00000371189	ENSP00000396843	ENSP00000360231	top1	7
ENSG00000170581	ENSG00000168610	STAT2	STAT3	ENST00000264657	ENST00000314128	ENSP00000264657	ENSP00000315768	top1	4
ENSG00000176842	ENSG00000170549	IRX5	IRX1	ENST00000302006	ENST00000394636	ENSP00000305244	ENSP00000378132	top1	5
ENSG00000142273	ENSG00000110395	CBLC	CBL	ENST00000264033	ENST00000270279	ENSP00000264033	ENSP00000270279	top1	5
ENSG00000115234	ENSG00000174226	SNX17	SNX31	ENST00000233575	ENST00000311812	ENSP00000233575	ENSP00000312368	top1	7
ENSG00000169902	ENSG00000128294	TPST1	TPST2	ENST00000338754	ENST00000304842	ENSP00000339813	ENSP00000302413	top1	8
ENSG00000021300	ENSG00000115762	PLEKHB1	PLEKHB2	ENST00000354190	ENST00000403716	ENSP00000346127	ENSP00000385892	top1	4
ENSG00000095066	ENSG00000134709	HOOK2	HOOK1	ENST00000397668	ENST00000371208	ENSP00000380785	ENSP00000360252	top1	6
ENSG00000185942	ENSG00000101198	NKAIN3	NKAIN4	ENST00000370316	ENST00000523211	ENSP00000359340	ENSP00000429073	top1	5
ENSG00000139263	ENSG00000144749	LRIG3	LRIG1	ENST00000320743	ENST00000273261	ENSP00000326759	ENSP00000273261	top1	8
ENSG00000140836	ENSG00000091656	ZFHX3	ZFHX4	ENST00000521891	ENST00000641206	ENSP00000430497	ENSP00000493252	top1	7
ENSG00000196535	ENSG00000133454	MYO18A	MYO18B	ENST00000407587	ENST00000527372	ENSP00000386096	ENSP00000437073	top1	4
ENSG00000164749	ENSG00000101076	HNF4G	HNF4A	ENST00000316099	ENST00000396423	ENSP00000312987	ENSP00000379701	top1	8
ENSG00000213445	ENSG00000197555	SIPA1	SIPA1L1	ENST00000555818	ENST00000394224	ENSP00000450832	ENSP00000377771	top1	5
ENSG00000081189	ENSG00000068305	MEF2C	MEF2A	ENST00000557942	ENST00000340208	ENSP00000453095	ENSP00000340874	top1	7
ENSG00000082258	ENSG00000129315	CCNT2	CCNT1	ENST00000264157	ENST00000261900	ENSP00000264157	ENSP00000261900	top1	8
ENSG00000177034	ENSG00000173171	MTX3	MTX1	ENST00000368376	ENST00000512528	ENSP00000357360	ENSP00000424798	top1	7
ENSG00000133243	ENSG00000064726	BTBD2	BTBD1	ENST00000261721	ENST00000255608	ENSP00000261721	ENSP00000255608	top1	8
ENSG00000171700	ENSG00000091844	RGS19	RGS17	ENST00000206262	ENST00000395042	ENSP00000206262	ENSP00000378483	top1	6
ENSG00000011478	ENSG00000115828	QPCTL	QPCT	ENST00000012049	ENST00000338415	ENSP00000012049	ENSP00000344829	top1	8
ENSG00000204160	ENSG00000175048	ZDHHC18	ZDHHC14	ENST00000359775	ENST00000374142	ENSP00000352821	ENSP00000363257	top1	7
ENSG00000011009	ENSG00000120992	LYPLA2	LYPLA1	ENST00000374514	ENST00000316963	ENSP00000363638	ENSP00000320043	top1	8
ENSG00000176531	ENSG00000019144	PHLDB3	PHLDB1	ENST00000361417	ENST00000292140	ENSP00000354498	ENSP00000292140	top1	3
ENSG00000187097	ENSG00000197586	ENTPD5	ENTPD6	ENST00000334696	ENST00000376652	ENSP00000335246	ENSP00000365840	top1	8
ENSG00000064655	ENSG00000112319	EYA2	EYA4	ENST00000327619	ENST00000531901	ENSP00000333640	ENSP00000432770	top1	8
ENSG00000213889	ENSG00000138032	PPM1N	PPM1B	ENST00000282412	ENST00000451287	ENSP00000282412	ENSP00000397050	top1	6
ENSG00000102879	ENSG00000110880	CORO1A	CORO1C	ENST00000219150	ENST00000420959	ENSP00000219150	ENSP00000394496	top1	8
ENSG00000175745	ENSG00000185551	NR2F1	NR2F2	ENST00000327111	ENST00000394166	ENSP00000325819	ENSP00000377721	top1	7
ENSG00000106852	ENSG00000162624	LHX6	LHX8	ENST00000394319	ENST00000294638	ENSP00000377854	ENSP00000294638	top1	6
ENSG00000138835	ENSG00000117152	RGS3	RGS4	ENST00000421743	ENST00000374140	ENSP00000397181	ENSP00000363255	top1	3
ENSG00000198915	ENSG00000138670	RASGEF1A	RASGEF1B	ENST00000264400	ENST00000374459	ENSP00000264400	ENSP00000363583	top1	6
ENSG00000106070	ENSG00000141738	GRB10	GRB7	ENST00000644879	ENST00000445327	ENSP00000493728	ENSP00000403459	top1	3
ENSG00000110025	ENSG00000136643	SNX15	RPS6KC1	ENST00000377244	ENST00000366960	ENSP00000366452	ENSP00000355927	top1	4
ENSG00000073711	ENSG00000167393	PPP2R3A	PPP2R3B	ENST00000264977	ENST00000390665	ENSP00000264977	ENSP00000375080	top1	7
ENSG00000072401	ENSG00000109332	UBE2D1	UBE2D3	ENST00000373910	ENST00000357194	ENSP00000363019	ENSP00000349722	top1	8
ENSG00000099308	ENSG00000086015	MAST3	MAST2	ENST00000361297	ENST00000262811	ENSP00000354671	ENSP00000262811	top1	7
ENSG00000125740	ENSG00000170345	FOSB	FOS	ENST00000353609	ENST00000303562	ENSP00000245919	ENSP00000306245	top1	4
ENSG00000116017	ENSG00000179361	ARID3A	ARID3B	ENST00000263620	ENST00000622429	ENSP00000263620	ENSP00000477878	top1	7
ENSG00000138622	ENSG00000143630	HCN4	HCN3	ENST00000261917	ENST00000368358	ENSP00000261917	ENSP00000357342	top1	8
ENSG00000145864	ENSG00000166206	GABRB2	GABRB3	ENST00000274547	ENST00000311550	ENSP00000274547	ENSP00000308725	top1	8
ENSG00000072422	ENSG00000008853	RHOBTB1	RHOBTB2	ENST00000519685	ENST00000337910	ENSP00000427926	ENSP00000338671	top1	7
ENSG00000176842	ENSG00000113430	IRX5	IRX4	ENST00000613726	ENST00000394636	ENSP00000482393	ENSP00000378132	top1	5
ENSG00000087589	ENSG00000100842	CASS4	EFS	ENST00000360314	ENST00000216733	ENSP00000353462	ENSP00000216733	top1	3
ENSG00000164588	ENSG00000143630	HCN1	HCN3	ENST00000368358	ENST00000303230	ENSP00000357342	ENSP00000307342	top1	7
ENSG00000138190	ENSG00000144036	EXOC6	EXOC6B	ENST00000260762	ENST00000634650	ENSP00000260762	ENSP00000489442	top1	8
ENSG00000129910	ENSG00000154162	CDH15	CDH12	ENST00000289746	ENST00000382254	ENSP00000289746	ENSP00000371689	top1	2
ENSG00000108375	ENSG00000183579	RNF43	ZNRF3	ENST00000584437	ENST00000544604	ENSP00000463069	ENSP00000443824	top1	3
ENSG00000148396	ENSG00000120341	SEC16A	SEC16B	ENST00000308284	ENST00000313050	ENSP00000308339	ENSP00000325827	top1	4
ENSG00000169398	ENSG00000120899	PTK2	PTK2B	ENST00000397501	ENST00000340930	ENSP00000380638	ENSP00000341189	top1	7
ENSG00000114120	ENSG00000171612	SLC25A36	SLC25A33	ENST00000324194	ENST00000302692	ENSP00000320688	ENSP00000306328	top1	7
ENSG00000164796	ENSG00000121904	CSMD3	CSMD2	ENST00000373381	ENST00000297405	ENSP00000362479	ENSP00000297405	top1	6
ENSG00000148339	ENSG00000085491	SLC25A25	SLC25A24	ENST00000565488	ENST00000373069	ENSP00000457733	ENSP00000362160	top1	8
ENSG00000169169	ENSG00000110090	CPT1C	CPT1A	ENST00000265641	ENST00000392518	ENSP00000265641	ENSP00000376303	top1	7
ENSG00000147130	ENSG00000121741	ZMYM3	ZMYM2	ENST00000610343	ENST00000314425	ENSP00000479904	ENSP00000322845	top1	7
ENSG00000105229	ENSG00000078043	PIAS4	PIAS2	ENST00000585916	ENST00000262971	ENSP00000465676	ENSP00000262971	top1	7
ENSG00000179335	ENSG00000176444	CLK3	CLK2	ENST00000368361	ENST00000395066	ENSP00000357345	ENSP00000378505	top1	8
ENSG00000105647	ENSG00000117461	PIK3R2	PIK3R3	ENST00000222254	ENST00000262741	ENSP00000222254	ENSP00000262741	top1	8
ENSG00000153914	ENSG00000116754	SREK1	SRSF11	ENST00000370950	ENST00000334121	ENSP00000359988	ENSP00000334538	top1	6
ENSG00000227500	ENSG00000140497	SCAMP4	SCAMP2	ENST00000268099	ENST00000316097	ENSP00000268099	ENSP00000316007	top1	4
ENSG00000180370	ENSG00000077264	PAK2	PAK3	ENST00000360648	ENST00000327134	ENSP00000353864	ENSP00000314067	top1	8
ENSG00000222014	ENSG00000147127	RAB6C	RAB41	ENST00000374473	ENST00000410061	ENSP00000363597	ENSP00000387307	top1	6
ENSG00000141738	ENSG00000173166	GRB7	RAPH1	ENST00000445327	ENST00000319170	ENSP00000403459	ENSP00000316543	top1	3
ENSG00000130164	ENSG00000147852	LDLR	VLDLR	ENST00000558518	ENST00000382100	ENSP00000454071	ENSP00000371532	top1	7
ENSG00000007047	ENSG00000075413	MARK4	MARK3	ENST00000262891	ENST00000429436	ENSP00000262891	ENSP00000411397	top1	7
ENSG00000215474	ENSG00000188779	SKOR2	SKOR1	ENST00000341418	ENST00000425639	ENSP00000343200	ENSP00000414750	top1	7
ENSG00000153071	ENSG00000173406	DAB2	DAB1	ENST00000320816	ENST00000371236	ENSP00000313391	ENSP00000360280	top1	1
ENSG00000079805	ENSG00000197959	DNM2	DNM3	ENST00000389253	ENST00000355305	ENSP00000373905	ENSP00000347457	top1	8
ENSG00000176658	ENSG00000136286	MYO1D	MYO1G	ENST00000258787	ENST00000318217	ENSP00000258787	ENSP00000324527	top1	7
ENSG00000175602	ENSG00000205476	CCDC85B	CCDC85C	ENST00000312579	ENST00000380243	ENSP00000311695	ENSP00000369592	top1	5
ENSG00000087460	ENSG00000141404	GNAS	GNAL	ENST00000371100	ENST00000334049	ENSP00000360141	ENSP00000334051	top1	7
ENSG00000059915	ENSG00000146005	PSD	PSD2	ENST00000406432	ENST00000274710	ENSP00000384830	ENSP00000274710	top1	8
ENSG00000198001	ENSG00000134070	IRAK4	IRAK2	ENST00000256458	ENST00000613694	ENSP00000256458	ENSP00000479889	top1	4
ENSG00000148700	ENSG00000075340	ADD3	ADD2	ENST00000264436	ENST00000356080	ENSP00000264436	ENSP00000348381	top1	7
ENSG00000129993	ENSG00000078699	CBFA2T3	CBFA2T2	ENST00000346541	ENST00000268679	ENSP00000262653	ENSP00000268679	top1	7
ENSG00000136099	ENSG00000165194	PCDH8	PCDH19	ENST00000377942	ENST00000373034	ENSP00000367177	ENSP00000362125	top1	5
ENSG00000055917	ENSG00000134644	PUM2	PUM1	ENST00000338086	ENST00000426105	ENSP00000338173	ENSP00000391723	top1	8
ENSG00000136997	ENSG00000134323	MYC	MYCN	ENST00000281043	ENST00000621592	ENSP00000281043	ENSP00000478887	top1	4
ENSG00000104804	ENSG00000078246	TULP2	TULP3	ENST00000397132	ENST00000221399	ENSP00000380321	ENSP00000221399	top1	6
ENSG00000235194	ENSG00000132825	PPP1R3E	PPP1R3D	ENST00000370996	ENST00000452015	ENSP00000360035	ENSP00000408288	top1	6
ENSG00000141968	ENSG00000134215	VAV1	VAV3	ENST00000370056	ENST00000602142	ENSP00000359073	ENSP00000472929	top1	8
ENSG00000112893	ENSG00000196547	MAN2A1	MAN2A2	ENST00000261483	ENST00000559717	ENSP00000261483	ENSP00000452948	top1	8
ENSG00000157087	ENSG00000058668	ATP2B2	ATP2B4	ENST00000357681	ENST00000360273	ENSP00000350310	ENSP00000353414	top1	8
ENSG00000011304	ENSG00000119314	PTBP1	PTBP3	ENST00000356948	ENST00000458258	ENSP00000349428	ENSP00000414921	top1	7
ENSG00000106686	ENSG00000132122	SPATA6L	SPATA6	ENST00000475086	ENST00000371847	ENSP00000417063	ENSP00000360913	top1	6
ENSG00000257923	ENSG00000111249	CUX1	CUX2	ENST00000261726	ENST00000360264	ENSP00000261726	ENSP00000353401	top1	7
ENSG00000146904	ENSG00000070886	EPHA1	EPHA8	ENST00000166244	ENST00000275815	ENSP00000166244	ENSP00000275815	top1	6
ENSG00000175866	ENSG00000006453	BAIAP2	BAIAP2L1	ENST00000005260	ENST00000321300	ENSP00000005260	ENSP00000316338	top1	6
ENSG00000173918	ENSG00000184471	C1QTNF1	C1QTNF8	ENST00000339142	ENST00000328449	ENSP00000340864	ENSP00000330426	top1	5
ENSG00000131746	ENSG00000111077	TNS4	TNS2	ENST00000314276	ENST00000254051	ENSP00000319756	ENSP00000254051	top1	4
ENSG00000101150	ENSG00000111907	TPD52L2	TPD52L1	ENST00000217121	ENST00000304877	ENSP00000217121	ENSP00000306285	top1	7
ENSG00000131941	ENSG00000158106	RHPN2	RHPN1	ENST00000254260	ENST00000289013	ENSP00000254260	ENSP00000289013	top1	8
ENSG00000198682	ENSG00000138801	PAPSS2	PAPSS1	ENST00000265174	ENST00000456849	ENSP00000265174	ENSP00000406157	top1	6
ENSG00000164741	ENSG00000133121	DLC1	STARD13	ENST00000336934	ENST00000276297	ENSP00000338785	ENSP00000276297	top1	8
ENSG00000185100	ENSG00000035687	ADSSL1	ADSS	ENST00000366535	ENST00000332972	ENSP00000355493	ENSP00000333019	top1	8
ENSG00000125733	ENSG00000187239	TRIP10	FNBP1	ENST00000313244	ENST00000446176	ENSP00000320117	ENSP00000413625	top1	8
ENSG00000130052	ENSG00000133121	STARD8	STARD13	ENST00000374599	ENST00000336934	ENSP00000363727	ENSP00000338785	top1	7
ENSG00000134595	ENSG00000182968	SOX3	SOX1	ENST00000370536	ENST00000330949	ENSP00000359567	ENSP00000330218	top1	6
ENSG00000159459	ENSG00000024048	UBR1	UBR2	ENST00000372899	ENST00000290650	ENSP00000361990	ENSP00000290650	top1	8
ENSG00000110076	ENSG00000179915	NRXN2	NRXN1	ENST00000265459	ENST00000404971	ENSP00000265459	ENSP00000385142	top1	7
ENSG00000087903	ENSG00000080298	RFX2	RFX3	ENST00000382004	ENST00000303657	ENSP00000371434	ENSP00000306335	top1	8
ENSG00000086061	ENSG00000140403	DNAJA1	DNAJA4	ENST00000330899	ENST00000394855	ENSP00000369127	ENSP00000378324	top1	8
ENSG00000104969	ENSG00000197860	SGTA	SGTB	ENST00000221566	ENST00000381007	ENSP00000221566	ENSP00000370395	top1	8
ENSG00000160271	ENSG00000143344	RALGDS	RGL1	ENST00000304685	ENST00000372050	ENSP00000303192	ENSP00000361120	top1	7
ENSG00000131398	ENSG00000129159	KCNC3	KCNC1	ENST00000265969	ENST00000477616	ENSP00000265969	ENSP00000434241	top1	8
ENSG00000138316	ENSG00000156140	ADAMTS14	ADAMTS3	ENST00000373208	ENST00000286657	ENSP00000362304	ENSP00000286657	top1	5
ENSG00000109452	ENSG00000040933	INPP4B	INPP4A	ENST00000074304	ENST00000509777	ENSP00000074304	ENSP00000422793	top1	8
ENSG00000151150	ENSG00000145362	ANK3	ANK2	ENST00000357077	ENST00000280772	ENSP00000349588	ENSP00000280772	top1	7
ENSG00000151553	ENSG00000158863	FAM160B1	FAM160B2	ENST00000369248	ENST00000289921	ENSP00000358251	ENSP00000289921	top1	5
ENSG00000058668	ENSG00000067842	ATP2B4	ATP2B3	ENST00000357681	ENST00000263519	ENSP00000350310	ENSP00000263519	top1	8
ENSG00000185920	ENSG00000117425	PTCH1	PTCH2	ENST00000372192	ENST00000331920	ENSP00000361266	ENSP00000332353	top1	8
ENSG00000127511	ENSG00000169375	SIN3B	SIN3A	ENST00000379803	ENST00000394947	ENSP00000369131	ENSP00000378402	top1	8
ENSG00000139263	ENSG00000198799	LRIG3	LRIG2	ENST00000320743	ENST00000361127	ENSP00000326759	ENSP00000355396	top1	8
ENSG00000150361	ENSG00000102271	KLHL1	KLHL4	ENST00000373114	ENST00000377844	ENSP00000362206	ENSP00000367075	top1	6
ENSG00000065882	ENSG00000136111	TBC1D1	TBC1D4	ENST00000261439	ENST00000377636	ENSP00000261439	ENSP00000366863	top1	7
ENSG00000132478	ENSG00000059145	UNK	UNKL	ENST00000301712	ENST00000589666	ENSP00000301712	ENSP00000464893	top1	8
ENSG00000147234	ENSG00000169933	FRMPD3	FRMPD4	ENST00000276185	ENST00000380682	ENSP00000276185	ENSP00000370057	top1	5
ENSG00000197694	ENSG00000163554	SPTAN1	SPTA1	ENST00000643759	ENST00000630866	ENSP00000495214	ENSP00000487444	top1	6
ENSG00000177045	ENSG00000100625	SIX5	SIX4	ENST00000216513	ENST00000317578	ENSP00000216513	ENSP00000316842	top1	4
ENSG00000092200	ENSG00000103494	RPGRIP1	RPGRIP1L	ENST00000400017	ENST00000647211	ENSP00000382895	ENSP00000493946	top1	5
ENSG00000154277	ENSG00000118939	UCHL1	UCHL3	ENST00000377595	ENST00000284440	ENSP00000366819	ENSP00000284440	top1	7
ENSG00000105287	ENSG00000115825	PRKD2	PRKD3	ENST00000433867	ENST00000379066	ENSP00000393978	ENSP00000368356	top1	8
ENSG00000135605	ENSG00000113263	TEC	ITK	ENST00000422843	ENST00000381501	ENSP00000398655	ENSP00000370912	top1	7
ENSG00000068831	ENSG00000152689	RASGRP2	RASGRP3	ENST00000354024	ENST00000402538	ENSP00000338864	ENSP00000385886	top1	6
ENSG00000197576	ENSG00000170166	HOXA4	HOXD4	ENST00000306324	ENST00000360046	ENSP00000302548	ENSP00000353151	top1	6
ENSG00000162521	ENSG00000102054	RBBP4	RBBP7	ENST00000380084	ENST00000373493	ENSP00000369424	ENSP00000362592	top1	8
ENSG00000130723	ENSG00000204469	PRRC2B	PRRC2A	ENST00000357304	ENST00000376033	ENSP00000349856	ENSP00000365201	top1	7
ENSG00000176842	ENSG00000170561	IRX5	IRX2	ENST00000302057	ENST00000394636	ENSP00000307006	ENSP00000378132	top1	5
ENSG00000139946	ENSG00000197329	PELI2	PELI1	ENST00000267460	ENST00000358912	ENSP00000267460	ENSP00000351789	top1	8
ENSG00000176769	ENSG00000113649	TCERG1L	TCERG1	ENST00000296702	ENST00000368642	ENSP00000296702	ENSP00000357631	top1	4
ENSG00000164100	ENSG00000070614	NDST3	NDST1	ENST00000261797	ENST00000296499	ENSP00000261797	ENSP00000296499	top1	7
ENSG00000105229	ENSG00000033800	PIAS4	PIAS1	ENST00000545237	ENST00000262971	ENSP00000438574	ENSP00000262971	top1	7
ENSG00000107593	ENSG00000118762	PKD2L1	PKD2	ENST00000318222	ENST00000237596	ENSP00000325296	ENSP00000237596	top1	8
ENSG00000171223	ENSG00000177606	JUNB	JUN	ENST00000302754	ENST00000371222	ENSP00000303315	ENSP00000360266	top1	7
ENSG00000204130	ENSG00000176783	RUFY2	RUFY1	ENST00000319449	ENST00000388768	ENSP00000325594	ENSP00000373420	top1	6
ENSG00000021762	ENSG00000091039	OSBPL5	OSBPL8	ENST00000263650	ENST00000261183	ENSP00000263650	ENSP00000261183	top1	8
ENSG00000196468	ENSG00000078579	FGF16	FGF20	ENST00000180166	ENST00000439435	ENSP00000180166	ENSP00000399324	top1	5
ENSG00000205593	ENSG00000174839	DENND6B	DENND6A	ENST00000311128	ENST00000413817	ENSP00000311401	ENSP00000391524	top1	7
ENSG00000172554	ENSG00000147481	SNTG2	SNTG1	ENST00000642720	ENST00000308624	ENSP00000493900	ENSP00000311837	top1	8
ENSG00000159792	ENSG00000147613	PSKH1	PSKH2	ENST00000276616	ENST00000291041	ENSP00000276616	ENSP00000291041	top1	5
ENSG00000105647	ENSG00000145675	PIK3R2	PIK3R1	ENST00000222254	ENST00000521381	ENSP00000222254	ENSP00000428056	top1	8
ENSG00000108100	ENSG00000163249	CCNY	CCNYL1	ENST00000374704	ENST00000295414	ENSP00000363836	ENSP00000295414	top1	7
ENSG00000142347	ENSG00000157483	MYO1F	MYO1E	ENST00000338257	ENST00000288235	ENSP00000344871	ENSP00000288235	top1	8
ENSG00000131504	ENSG00000147202	DIAPH1	DIAPH2	ENST00000389054	ENST00000324765	ENSP00000373706	ENSP00000321348	top1	8
ENSG00000145451	ENSG00000145888	GLRA3	GLRA1	ENST00000274093	ENST00000455880	ENSP00000274093	ENSP00000411593	top1	7
ENSG00000107164	ENSG00000162613	FUBP3	FUBP1	ENST00000319725	ENST00000370768	ENSP00000318177	ENSP00000359804	top1	7
ENSG00000204217	ENSG00000135409	BMPR2	AMHR2	ENST00000257863	ENST00000374580	ENSP00000257863	ENSP00000363708	top1	3
ENSG00000078114	ENSG00000183091	NEBL	NEB	ENST00000377122	ENST00000618972	ENSP00000366326	ENSP00000484342	top1	5
ENSG00000164134	ENSG00000172766	NAA15	NAA16	ENST00000296543	ENST00000379406	ENSP00000296543	ENSP00000368716	top1	8
ENSG00000135723	ENSG00000134775	FHOD1	FHOD3	ENST00000590592	ENST00000258201	ENSP00000466937	ENSP00000258201	top1	7
ENSG00000132326	ENSG00000049246	PER2	PER3	ENST00000613533	ENST00000254657	ENSP00000482093	ENSP00000254657	top1	7
ENSG00000136367	ENSG00000091656	ZFHX2	ZFHX4	ENST00000521891	ENST00000419474	ENSP00000430497	ENSP00000413418	top1	5
ENSG00000196361	ENSG00000107105	ELAVL3	ELAVL2	ENST00000380110	ENST00000359227	ENSP00000369453	ENSP00000352162	top1	6
ENSG00000113231	ENSG00000073417	PDE8B	PDE8A	ENST00000394553	ENST00000264917	ENSP00000378056	ENSP00000264917	top1	7
ENSG00000130244	ENSG00000171262	FAM98C	FAM98B	ENST00000252530	ENST00000397609	ENSP00000252530	ENSP00000380734	top1	6
ENSG00000091129	ENSG00000163531	NRCAM	NFASC	ENST00000379028	ENST00000339876	ENSP00000368314	ENSP00000344786	top1	7
ENSG00000152689	ENSG00000172575	RASGRP3	RASGRP1	ENST00000402538	ENST00000310803	ENSP00000385886	ENSP00000310244	top1	6
ENSG00000091009	ENSG00000139746	RBM27	RBM26	ENST00000265271	ENST00000622611	ENSP00000265271	ENSP00000483408	top1	8
ENSG00000169282	ENSG00000069424	KCNAB1	KCNAB2	ENST00000378083	ENST00000490337	ENSP00000367323	ENSP00000419952	top1	8
ENSG00000166866	ENSG00000128641	MYO1A	MYO1B	ENST00000392318	ENST00000442789	ENSP00000376132	ENSP00000393392	top1	6
ENSG00000115694	ENSG00000102572	STK25	STK24	ENST00000376547	ENST00000316586	ENSP00000365730	ENSP00000325748	top1	8
ENSG00000088808	ENSG00000143514	PPP1R13B	TP53BP2	ENST00000202556	ENST00000343537	ENSP00000202556	ENSP00000341957	top1	8
ENSG00000184185	ENSG00000123700	KCNJ12	KCNJ2	ENST00000243457	ENST00000583088	ENSP00000243457	ENSP00000463778	top1	7
ENSG00000167771	ENSG00000089902	RCOR2	RCOR1	ENST00000262241	ENST00000301459	ENSP00000262241	ENSP00000301459	top1	7
ENSG00000136297	ENSG00000108960	MMD2	MMD	ENST00000262065	ENST00000404774	ENSP00000262065	ENSP00000384690	top1	7
ENSG00000165661	ENSG00000116260	QSOX2	QSOX1	ENST00000367602	ENST00000358701	ENSP00000356574	ENSP00000351536	top1	8
ENSG00000145934	ENSG00000009694	TENM2	TENM1	ENST00000422452	ENST00000520394	ENSP00000403954	ENSP00000427874	top1	8
ENSG00000005379	ENSG00000060709	TSPOAP1	RIMBP2	ENST00000343736	ENST00000261655	ENSP00000345824	ENSP00000261655	top1	8
ENSG00000114316	ENSG00000102226	USP4	USP11	ENST00000218348	ENST00000265560	ENSP00000218348	ENSP00000265560	top1	8
ENSG00000174521	ENSG00000162222	TTC9B	TTC9C	ENST00000316461	ENST00000311308	ENSP00000325266	ENSP00000311760	top1	5
ENSG00000177752	ENSG00000145817	YIPF7	YIPF5	ENST00000274496	ENST00000332990	ENSP00000274496	ENSP00000332772	top1	7
ENSG00000185361	ENSG00000183578	TNFAIP8L1	TNFAIP8L3	ENST00000327536	ENST00000536716	ENSP00000328016	ENSP00000444215	top1	5
ENSG00000166250	ENSG00000158769	CLMP	F11R	ENST00000368026	ENST00000448775	ENSP00000357005	ENSP00000405577	top1	1
ENSG00000155508	ENSG00000198791	CNOT8	CNOT7	ENST00000517876	ENST00000361272	ENSP00000430493	ENSP00000355279	top1	8
ENSG00000124440	ENSG00000116016	HIF3A	EPAS1	ENST00000263734	ENST00000377670	ENSP00000263734	ENSP00000366898	top1	5
ENSG00000171714	ENSG00000151572	ANO5	ANO4	ENST00000392977	ENST00000324559	ENSP00000376703	ENSP00000315371	top1	8
ENSG00000197177	ENSG00000152990	ADGRA1	ADGRA3	ENST00000334304	ENST00000392607	ENSP00000334952	ENSP00000376384	top1	3
ENSG00000120694	ENSG00000164070	HSPH1	HSPA4L	ENST00000630972	ENST00000296464	ENSP00000487365	ENSP00000296464	top1	8
ENSG00000220205	ENSG00000049245	VAMP2	VAMP3	ENST00000054666	ENST00000488857	ENSP00000054666	ENSP00000418572	top1	8
ENSG00000196876	ENSG00000144285	SCN8A	SCN1A	ENST00000303395	ENST00000354534	ENSP00000303540	ENSP00000346534	top1	7
ENSG00000166317	ENSG00000172403	SYNPO2L	SYNPO2	ENST00000394810	ENST00000307142	ENSP00000378289	ENSP00000306015	top1	4
ENSG00000060566	ENSG00000107175	CREB3L3	CREB3	ENST00000078445	ENST00000353704	ENSP00000078445	ENSP00000342136	top1	4
ENSG00000178607	ENSG00000134398	ERN1	ERN2	ENST00000256797	ENST00000433197	ENSP00000256797	ENSP00000401445	top1	8
ENSG00000128805	ENSG00000138639	ARHGAP22	ARHGAP24	ENST00000417912	ENST00000395184	ENSP00000412461	ENSP00000378611	top1	6
ENSG00000165409	ENSG00000138039	TSHR	LHCGR	ENST00000294954	ENST00000541158	ENSP00000294954	ENSP00000441235	top1	7
ENSG00000149930	ENSG00000135090	TAOK2	TAOK3	ENST00000392533	ENST00000308893	ENSP00000376317	ENSP00000310094	top1	6
ENSG00000186868	ENSG00000078018	MAPT	MAP2	ENST00000360351	ENST00000344290	ENSP00000353508	ENSP00000340820	top1	5
ENSG00000180806	ENSG00000170689	HOXC9	HOXB9	ENST00000311177	ENST00000508190	ENSP00000309439	ENSP00000423861	top1	6
ENSG00000047230	ENSG00000171793	CTPS2	CTPS1	ENST00000443824	ENST00000372621	ENSP00000401264	ENSP00000361704	top1	8
ENSG00000196312	ENSG00000156875	MFSD14C	MFSD14A	ENST00000370152	ENST00000602917	ENSP00000359171	ENSP00000473444	top1	4
ENSG00000134324	ENSG00000101577	LPIN1	LPIN2	ENST00000261596	ENST00000449576	ENSP00000261596	ENSP00000397908	top1	8
ENSG00000142188	ENSG00000183726	TMEM50B	TMEM50A	ENST00000542230	ENST00000374358	ENSP00000439768	ENSP00000363478	top1	7
ENSG00000183783	ENSG00000183775	KCTD8	KCTD16	ENST00000507359	ENST00000360029	ENSP00000426548	ENSP00000353129	top1	7
ENSG00000043093	ENSG00000150401	DCUN1D1	DCUN1D2	ENST00000292782	ENST00000478244	ENSP00000292782	ENSP00000417706	top1	8
ENSG00000160789	ENSG00000113368	LMNA	LMNB1	ENST00000261366	ENST00000368300	ENSP00000261366	ENSP00000357283	top1	7
ENSG00000224470	ENSG00000124788	ATXN1L	ATXN1	ENST00000244769	ENST00000427980	ENSP00000244769	ENSP00000415822	top1	5
ENSG00000121892	ENSG00000083642	PDS5A	PDS5B	ENST00000315596	ENST00000303538	ENSP00000313851	ENSP00000303427	top1	7
ENSG00000156299	ENSG00000146426	TIAM1	TIAM2	ENST00000461783	ENST00000286827	ENSP00000437188	ENSP00000286827	top1	6
ENSG00000121067	ENSG00000144228	SPOP	SPOPL	ENST00000393328	ENST00000280098	ENSP00000377001	ENSP00000280098	top1	7
ENSG00000139624	ENSG00000172292	CERS5	CERS6	ENST00000317551	ENST00000392687	ENSP00000325485	ENSP00000376453	top1	8
ENSG00000168067	ENSG00000012983	MAP4K2	MAP4K5	ENST00000013125	ENST00000294066	ENSP00000013125	ENSP00000294066	top1	7
ENSG00000198909	ENSG00000169967	MAP3K3	MAP3K2	ENST00000409947	ENST00000361357	ENSP00000387246	ENSP00000354927	top1	7
ENSG00000198108	ENSG00000131873	CHSY3	CHSY1	ENST00000254190	ENST00000305031	ENSP00000254190	ENSP00000302629	top1	8
ENSG00000196465	ENSG00000168530	MYL6B	MYL1	ENST00000352451	ENST00000553066	ENSP00000307280	ENSP00000450385	top1	8
ENSG00000115884	ENSG00000162512	SDC1	SDC3	ENST00000381150	ENST00000339394	ENSP00000370542	ENSP00000344468	top1	4
ENSG00000187772	ENSG00000131914	LIN28B	LIN28A	ENST00000326279	ENST00000345080	ENSP00000363314	ENSP00000344401	top1	7
ENSG00000105675	ENSG00000132681	ATP4A	ATP1A4	ENST00000262623	ENST00000368081	ENSP00000262623	ENSP00000357060	top1	5
ENSG00000101445	ENSG00000160972	PPP1R16B	PPP1R16A	ENST00000299824	ENST00000292539	ENSP00000299824	ENSP00000292539	top1	8
ENSG00000197555	ENSG00000116991	SIPA1L1	SIPA1L2	ENST00000366630	ENST00000555818	ENSP00000355589	ENSP00000450832	top1	6
ENSG00000155096	ENSG00000142920	AZIN1	AZIN2	ENST00000373441	ENST00000337198	ENSP00000362540	ENSP00000337180	top1	5
ENSG00000122884	ENSG00000072682	P4HA1	P4HA2	ENST00000401867	ENST00000263556	ENSP00000384999	ENSP00000263556	top1	7
ENSG00000134308	ENSG00000164924	YWHAQ	YWHAZ	ENST00000381844	ENST00000395957	ENSP00000371267	ENSP00000379287	top1	5
ENSG00000181433	ENSG00000102786	SAGE1	INTS6	ENST00000311234	ENST00000324447	ENSP00000310260	ENSP00000323191	top1	3
ENSG00000125388	ENSG00000198055	GRK4	GRK6	ENST00000398052	ENST00000355472	ENSP00000381129	ENSP00000347655	top1	8
ENSG00000167604	ENSG00000144802	NFKBID	NFKBIZ	ENST00000326172	ENST00000396901	ENSP00000325663	ENSP00000380109	top1	3
ENSG00000056586	ENSG00000135870	RC3H2	RC3H1	ENST00000373670	ENST00000367696	ENSP00000362774	ENSP00000356669	top1	8
ENSG00000152583	ENSG00000113140	SPARCL1	SPARC	ENST00000231061	ENST00000418378	ENSP00000231061	ENSP00000414856	top1	6
ENSG00000159184	ENSG00000128714	HOXB13	HOXD13	ENST00000392539	ENST00000290295	ENSP00000376322	ENSP00000290295	top1	5
ENSG00000085185	ENSG00000183337	BCORL1	BCOR	ENST00000540052	ENST00000378444	ENSP00000437775	ENSP00000367705	top1	5
ENSG00000140015	ENSG00000143473	KCNH5	KCNH1	ENST00000322893	ENST00000271751	ENSP00000321427	ENSP00000271751	top1	8
ENSG00000089916	ENSG00000092978	GPATCH2L	GPATCH2	ENST00000261530	ENST00000366935	ENSP00000261530	ENSP00000355902	top1	4
ENSG00000180828	ENSG00000125533	BHLHE22	BHLHE23	ENST00000612929	ENST00000321870	ENSP00000480998	ENSP00000318799	top1	8
ENSG00000154920	ENSG00000197774	EME1	EME2	ENST00000393271	ENST00000568449	ENSP00000376952	ENSP00000457353	top1	6
ENSG00000147862	ENSG00000162599	NFIB	NFIA	ENST00000380953	ENST00000371189	ENSP00000370340	ENSP00000360231	top1	7
ENSG00000164588	ENSG00000138622	HCN1	HCN4	ENST00000261917	ENST00000303230	ENSP00000261917	ENSP00000307342	top1	7
ENSG00000170153	ENSG00000113269	RNF150	RNF130	ENST00000521389	ENST00000515673	ENSP00000430237	ENSP00000425840	top1	7
ENSG00000198336	ENSG00000092841	MYL4	MYL6	ENST00000550697	ENST00000354968	ENSP00000446955	ENSP00000347055	top1	6
ENSG00000104824	ENSG00000143889	HNRNPL	HNRNPLL	ENST00000221419	ENST00000449105	ENSP00000221419	ENSP00000390625	top1	6
ENSG00000130751	ENSG00000151322	NPAS1	NPAS3	ENST00000602212	ENST00000356141	ENSP00000469142	ENSP00000348460	top1	6
ENSG00000105053	ENSG00000100749	VRK3	VRK1	ENST00000216639	ENST00000599538	ENSP00000216639	ENSP00000469880	top1	4
ENSG00000115758	ENSG00000142920	ODC1	AZIN2	ENST00000234111	ENST00000373441	ENSP00000234111	ENSP00000362540	top1	6
ENSG00000123908	ENSG00000126070	AGO2	AGO3	ENST00000220592	ENST00000373191	ENSP00000220592	ENSP00000362287	top1	8
ENSG00000141542	ENSG00000197562	RAB40B	RAB40C	ENST00000571995	ENST00000248139	ENSP00000461785	ENSP00000248139	top1	7
ENSG00000087510	ENSG00000116819	TFAP2C	TFAP2E	ENST00000201031	ENST00000373235	ENSP00000201031	ENSP00000362332	top1	7
ENSG00000107816	ENSG00000061337	LZTS2	LZTS1	ENST00000381569	ENST00000370220	ENSP00000370981	ENSP00000359240	top1	5
ENSG00000134121	ENSG00000163531	CHL1	NFASC	ENST00000256509	ENST00000339876	ENSP00000256509	ENSP00000344786	top1	5
ENSG00000104892	ENSG00000174996	KLC3	KLC2	ENST00000391946	ENST00000417856	ENSP00000375810	ENSP00000399403	top1	6
ENSG00000119408	ENSG00000151414	NEK6	NEK7	ENST00000373600	ENST00000367385	ENSP00000362702	ENSP00000356355	top1	8
ENSG00000146729	ENSG00000184117	NIPSNAP2	NIPSNAP1	ENST00000322090	ENST00000216121	ENSP00000313050	ENSP00000216121	top1	8
ENSG00000109466	ENSG00000146021	KLHL2	KLHL3	ENST00000514860	ENST00000309755	ENSP00000424198	ENSP00000312397	top1	8
ENSG00000120616	ENSG00000135999	EPC1	EPC2	ENST00000263062	ENST00000258484	ENSP00000263062	ENSP00000258484	top1	7
ENSG00000181588	ENSG00000176624	MEX3D	MEX3C	ENST00000406189	ENST00000402693	ENSP00000385610	ENSP00000384398	top1	6
ENSG00000205517	ENSG00000143344	RGL3	RGL1	ENST00000304685	ENST00000393423	ENSP00000303192	ENSP00000377075	top1	5
ENSG00000109220	ENSG00000204116	CHIC2	CHIC1	ENST00000263921	ENST00000373502	ENSP00000263921	ENSP00000362601	top1	8
ENSG00000009950	ENSG00000175727	MLXIPL	MLXIP	ENST00000313375	ENST00000319080	ENSP00000320886	ENSP00000312834	top1	7
ENSG00000109705	ENSG00000167034	NKX3-2	NKX3-1	ENST00000382438	ENST00000380871	ENSP00000371875	ENSP00000370253	top1	6
ENSG00000064651	ENSG00000074803	SLC12A2	SLC12A1	ENST00000262461	ENST00000647546	ENSP00000262461	ENSP00000495332	top1	8
ENSG00000152939	ENSG00000128886	MARVELD2	ELL3	ENST00000319359	ENST00000325631	ENSP00000320346	ENSP00000323264	top1	4
ENSG00000077454	ENSG00000186001	LRCH4	LRCH3	ENST00000310300	ENST00000438796	ENSP00000309689	ENSP00000399751	top1	5
ENSG00000108219	ENSG00000168785	TSPAN14	TSPAN5	ENST00000372158	ENST00000305798	ENSP00000361231	ENSP00000307701	top1	5
ENSG00000171777	ENSG00000152689	RASGRP4	RASGRP3	ENST00000402538	ENST00000615439	ENSP00000385886	ENSP00000479844	top1	5
ENSG00000072849	ENSG00000099958	DERL2	DERL3	ENST00000158771	ENST00000406855	ENSP00000158771	ENSP00000384744	top1	8
ENSG00000148734	ENSG00000056291	NPFFR1	NPFFR2	ENST00000308744	ENST00000277942	ENSP00000307822	ENSP00000277942	top1	6
ENSG00000187122	ENSG00000145147	SLIT1	SLIT2	ENST00000504154	ENST00000266058	ENSP00000422591	ENSP00000266058	top1	8
ENSG00000152413	ENSG00000103942	HOMER1	HOMER2	ENST00000304231	ENST00000334082	ENSP00000305632	ENSP00000334382	top1	7
ENSG00000071564	ENSG00000196628	TCF3	TCF4	ENST00000262965	ENST00000398339	ENSP00000262965	ENSP00000381382	top1	8
ENSG00000005961	ENSG00000161638	ITGA2B	ITGA5	ENST00000262407	ENST00000293379	ENSP00000262407	ENSP00000293379	top1	6
ENSG00000164056	ENSG00000136158	SPRY1	SPRY2	ENST00000377102	ENST00000610581	ENSP00000366306	ENSP00000481675	top1	6
ENSG00000141968	ENSG00000160293	VAV1	VAV2	ENST00000602142	ENST00000371850	ENSP00000472929	ENSP00000360916	top1	8
ENSG00000167491	ENSG00000143614	GATAD2A	GATAD2B	ENST00000368655	ENST00000404158	ENSP00000357644	ENSP00000384899	top1	6
ENSG00000172057	ENSG00000128699	ORMDL3	ORMDL1	ENST00000325795	ENST00000394169	ENSP00000326869	ENSP00000377724	top1	8
ENSG00000155265	ENSG00000147533	GOLGA7B	GOLGA7	ENST00000357743	ENST00000370602	ENSP00000350378	ENSP00000359634	top1	7
ENSG00000102921	ENSG00000100441	N4BP1	KHNYN	ENST00000553935	ENST00000262384	ENSP00000450799	ENSP00000262384	top1	4
ENSG00000135424	ENSG00000091409	ITGA7	ITGA6	ENST00000409080	ENST00000553804	ENSP00000386896	ENSP00000452120	top1	8
ENSG00000026025	ENSG00000175084	VIM	DES	ENST00000544301	ENST00000373960	ENSP00000446007	ENSP00000363071	top1	4
ENSG00000174903	ENSG00000138069	RAB1B	RAB1A	ENST00000409784	ENST00000311481	ENSP00000387286	ENSP00000310226	top1	8
ENSG00000188620	ENSG00000215612	HMX3	HMX1	ENST00000357878	ENST00000400677	ENSP00000350549	ENSP00000383516	top1	6
ENSG00000105122	ENSG00000075391	RASAL3	RASAL2	ENST00000367649	ENST00000343625	ENSP00000356621	ENSP00000341905	top1	5
ENSG00000156925	ENSG00000043355	ZIC3	ZIC2	ENST00000376335	ENST00000287538	ENSP00000365514	ENSP00000287538	top1	6
ENSG00000118369	ENSG00000170185	USP35	USP38	ENST00000529308	ENST00000307017	ENSP00000431876	ENSP00000303434	top1	8
ENSG00000198589	ENSG00000172915	LRBA	NBEA	ENST00000400445	ENST00000357115	ENSP00000383295	ENSP00000349629	top1	8
ENSG00000065613	ENSG00000072786	SLK	STK10	ENST00000369755	ENST00000176763	ENSP00000358770	ENSP00000176763	top1	7
ENSG00000170166	ENSG00000198353	HOXD4	HOXC4	ENST00000306324	ENST00000430889	ENSP00000302548	ENSP00000399808	top1	6
ENSG00000164938	ENSG00000078804	TP53INP1	TP53INP2	ENST00000374810	ENST00000342697	ENSP00000363943	ENSP00000344215	top1	4
ENSG00000167123	ENSG00000198756	CERCAM	COLGALT2	ENST00000372838	ENST00000361927	ENSP00000361929	ENSP00000354960	top1	7
ENSG00000132002	ENSG00000162616	DNAJB1	DNAJB4	ENST00000254322	ENST00000370763	ENSP00000254322	ENSP00000359799	top1	8
ENSG00000174373	ENSG00000188559	RALGAPA1	RALGAPA2	ENST00000637992	ENST00000202677	ENSP00000490119	ENSP00000202677	top1	8
ENSG00000180929	ENSG00000156097	GPR62	GPR61	ENST00000527748	ENST00000322241	ENSP00000432456	ENSP00000319250	top1	2
ENSG00000204149	ENSG00000133612	AGAP6	AGAP3	ENST00000397238	ENST00000374056	ENSP00000380413	ENSP00000363168	top1	6
ENSG00000105675	ENSG00000018625	ATP4A	ATP1A2	ENST00000361216	ENST00000262623	ENSP00000354490	ENSP00000262623	top1	5
ENSG00000171208	ENSG00000166342	NETO2	NETO1	ENST00000327305	ENST00000562435	ENSP00000313088	ENSP00000455169	top1	5
ENSG00000182752	ENSG00000116183	PAPPA	PAPPA2	ENST00000367662	ENST00000328252	ENSP00000356634	ENSP00000330658	top1	5
ENSG00000069667	ENSG00000143365	RORA	RORC	ENST00000261523	ENST00000318247	ENSP00000261523	ENSP00000327025	top1	6
ENSG00000139223	ENSG00000143401	ANP32D	ANP32E	ENST00000266594	ENST00000583931	ENSP00000266594	ENSP00000463154	top1	4
ENSG00000166592	ENSG00000088320	RRAD	REM1	ENST00000201979	ENST00000420652	ENSP00000201979	ENSP00000388744	top1	4
ENSG00000121297	ENSG00000182463	TSHZ3	TSHZ2	ENST00000240587	ENST00000371497	ENSP00000240587	ENSP00000360552	top1	7
ENSG00000070770	ENSG00000101266	CSNK2A2	CSNK2A1	ENST00000262506	ENST00000217244	ENSP00000262506	ENSP00000217244	top1	6
ENSG00000079332	ENSG00000152700	SAR1A	SAR1B	ENST00000373242	ENST00000402673	ENSP00000362339	ENSP00000385432	top1	8
ENSG00000172602	ENSG00000108830	RND1	RND2	ENST00000587250	ENST00000309739	ENSP00000466680	ENSP00000308461	top1	4
ENSG00000148925	ENSG00000112078	BTBD10	KCTD20	ENST00000373731	ENST00000530907	ENSP00000362836	ENSP00000431186	top1	7
ENSG00000162390	ENSG00000172497	ACOT11	ACOT12	ENST00000371316	ENST00000307624	ENSP00000360366	ENSP00000303246	top1	4
ENSG00000101150	ENSG00000076554	TPD52L2	TPD52	ENST00000520527	ENST00000217121	ENSP00000429309	ENSP00000217121	top1	7
ENSG00000186487	ENSG00000147488	MYT1L	ST18	ENST00000276480	ENST00000647738	ENSP00000276480	ENSP00000497479	top1	7
ENSG00000166167	ENSG00000072803	BTRC	FBXW11	ENST00000265094	ENST00000370187	ENSP00000265094	ENSP00000359206	top1	7
ENSG00000051128	ENSG00000152413	HOMER3	HOMER1	ENST00000539827	ENST00000334082	ENSP00000439937	ENSP00000334382	top1	5
ENSG00000109684	ENSG00000043462	CLNK	LCP2	ENST00000046794	ENST00000226951	ENSP00000046794	ENSP00000226951	top1	3
ENSG00000104953	ENSG00000140332	TLE6	TLE3	ENST00000246112	ENST00000558939	ENSP00000246112	ENSP00000452871	top1	3
ENSG00000109189	ENSG00000152484	USP46	USP12	ENST00000441222	ENST00000282344	ENSP00000407818	ENSP00000282344	top1	8
ENSG00000074211	ENSG00000221914	PPP2R2C	PPP2R2A	ENST00000382599	ENST00000315985	ENSP00000372042	ENSP00000325074	top1	7
ENSG00000075461	ENSG00000006116	CACNG4	CACNG3	ENST00000005284	ENST00000262138	ENSP00000005284	ENSP00000262138	top1	6
ENSG00000102383	ENSG00000180776	ZDHHC15	ZDHHC20	ENST00000373367	ENST00000400590	ENSP00000362465	ENSP00000383433	top1	8
ENSG00000117676	ENSG00000177189	RPS6KA1	RPS6KA3	ENST00000531382	ENST00000645845	ENSP00000435412	ENSP00000494131	top1	8
ENSG00000099204	ENSG00000173210	ABLIM1	ABLIM3	ENST00000277895	ENST00000506113	ENSP00000277895	ENSP00000425394	top1	7
ENSG00000182255	ENSG00000177301	KCNA4	KCNA2	ENST00000633222	ENST00000328224	ENSP00000487785	ENSP00000328511	top1	7
ENSG00000177963	ENSG00000111785	RIC8A	RIC8B	ENST00000392837	ENST00000325207	ENSP00000376582	ENSP00000325941	top1	7
ENSG00000148719	ENSG00000164031	DNAJB12	DNAJB14	ENST00000338820	ENST00000442697	ENSP00000345575	ENSP00000404381	top1	8
ENSG00000173039	ENSG00000162924	RELA	REL	ENST00000295025	ENST00000406246	ENSP00000295025	ENSP00000384273	top1	5
ENSG00000072110	ENSG00000077522	ACTN1	ACTN2	ENST00000394419	ENST00000366578	ENSP00000377941	ENSP00000355537	top1	8
ENSG00000182450	ENSG00000100433	KCNK4	KCNK10	ENST00000319231	ENST00000422670	ENSP00000312811	ENSP00000402797	top1	5
ENSG00000099849	ENSG00000123094	RASSF7	RASSF8	ENST00000397583	ENST00000405154	ENSP00000380713	ENSP00000384491	top1	6
ENSG00000167680	ENSG00000137872	SEMA6B	SEMA6D	ENST00000316364	ENST00000586582	ENSP00000324857	ENSP00000467290	top1	7
ENSG00000237441	ENSG00000143344	RGL2	RGL1	ENST00000304685	ENST00000497454	ENSP00000303192	ENSP00000420211	top1	6
ENSG00000107651	ENSG00000085788	SEC23IP	DDHD2	ENST00000397166	ENST00000369075	ENSP00000380352	ENSP00000358071	top1	8
ENSG00000128713	ENSG00000005073	HOXD11	HOXA11	ENST00000006015	ENST00000249504	ENSP00000006015	ENSP00000249504	top1	5
ENSG00000176845	ENSG00000103260	METRNL	METRN	ENST00000568223	ENST00000320095	ENSP00000455068	ENSP00000315731	top1	4
ENSG00000092421	ENSG00000137872	SEMA6A	SEMA6D	ENST00000257414	ENST00000316364	ENSP00000257414	ENSP00000324857	top1	8
ENSG00000189184	ENSG00000165194	PCDH18	PCDH19	ENST00000373034	ENST00000344876	ENSP00000362125	ENSP00000355082	top1	5
ENSG00000163694	ENSG00000256453	RBM47	DND1	ENST00000295971	ENST00000542735	ENSP00000295971	ENSP00000445366	top1	4
ENSG00000121989	ENSG00000114739	ACVR2A	ACVR2B	ENST00000352511	ENST00000241416	ENSP00000340361	ENSP00000241416	top1	6
ENSG00000064195	ENSG00000115844	DLX3	DLX2	ENST00000434704	ENST00000234198	ENSP00000389870	ENSP00000234198	top1	5
ENSG00000095464	ENSG00000133256	PDE6C	PDE6B	ENST00000371447	ENST00000496514	ENSP00000360502	ENSP00000420295	top1	5
ENSG00000198515	ENSG00000144191	CNGA1	CNGA3	ENST00000393504	ENST00000402813	ENSP00000377140	ENSP00000384264	top1	7
ENSG00000111186	ENSG00000114251	WNT5B	WNT5A	ENST00000397196	ENST00000264634	ENSP00000380379	ENSP00000264634	top1	7
ENSG00000159788	ENSG00000169220	RGS12	RGS14	ENST00000344733	ENST00000408923	ENSP00000339381	ENSP00000386229	top1	5
ENSG00000185800	ENSG00000140153	DMWD	WDR20	ENST00000424963	ENST00000270223	ENSP00000395793	ENSP00000270223	top1	6
ENSG00000006283	ENSG00000196557	CACNA1G	CACNA1H	ENST00000359106	ENST00000348261	ENSP00000352011	ENSP00000334198	top1	7
ENSG00000088367	ENSG00000079819	EPB41L1	EPB41L2	ENST00000368128	ENST00000338074	ENSP00000357110	ENSP00000337168	top1	6
ENSG00000197063	ENSG00000185022	MAFG	MAFF	ENST00000538320	ENST00000357736	ENSP00000442060	ENSP00000350369	top1	6
ENSG00000155096	ENSG00000115758	AZIN1	ODC1	ENST00000234111	ENST00000337198	ENSP00000234111	ENSP00000337180	top1	5
ENSG00000166796	ENSG00000111716	LDHC	LDHB	ENST00000396076	ENST00000541669	ENSP00000379386	ENSP00000437783	top1	7
ENSG00000172296	ENSG00000100596	SPTLC3	SPTLC2	ENST00000216484	ENST00000399002	ENSP00000216484	ENSP00000381968	top1	7
ENSG00000053254	ENSG00000170802	FOXN3	FOXN2	ENST00000345097	ENST00000340553	ENSP00000343288	ENSP00000343633	top1	5
ENSG00000129173	ENSG00000165891	E2F8	E2F7	ENST00000250024	ENST00000322886	ENSP00000250024	ENSP00000323246	top1	5
ENSG00000105229	ENSG00000131788	PIAS4	PIAS3	ENST00000262971	ENST00000393045	ENSP00000262971	ENSP00000376765	top1	7
ENSG00000005882	ENSG00000152256	PDK2	PDK1	ENST00000503176	ENST00000392571	ENSP00000420927	ENSP00000376352	top1	8
ENSG00000133392	ENSG00000100345	MYH11	MYH9	ENST00000216181	ENST00000396324	ENSP00000216181	ENSP00000379616	top1	7
ENSG00000182742	ENSG00000198353	HOXB4	HOXC4	ENST00000332503	ENST00000430889	ENSP00000328928	ENSP00000399808	top1	7
ENSG00000135905	ENSG00000147251	DOCK10	DOCK11	ENST00000645028	ENST00000276202	ENSP00000493664	ENSP00000276202	top1	8
ENSG00000164692	ENSG00000204262	COL1A2	COL5A2	ENST00000297268	ENST00000374866	ENSP00000297268	ENSP00000364000	top1	4
ENSG00000172059	ENSG00000155090	KLF11	KLF10	ENST00000285407	ENST00000305883	ENSP00000285407	ENSP00000307023	top1	3
ENSG00000148840	ENSG00000109819	PPRC1	PPARGC1A	ENST00000264867	ENST00000278070	ENSP00000264867	ENSP00000278070	top1	5
ENSG00000134333	ENSG00000111716	LDHA	LDHB	ENST00000396076	ENST00000540430	ENSP00000379386	ENSP00000445175	top1	8
ENSG00000128610	ENSG00000153266	FEZF1	FEZF2	ENST00000442488	ENST00000283268	ENSP00000411145	ENSP00000283268	top1	6
ENSG00000167281	ENSG00000100320	RBFOX3	RBFOX2	ENST00000438146	ENST00000580155	ENSP00000413035	ENSP00000463653	top1	7
ENSG00000102981	ENSG00000178184	PARD6A	PARD6G	ENST00000219255	ENST00000353265	ENSP00000219255	ENSP00000343144	top1	7
ENSG00000101109	ENSG00000104375	STK4	STK3	ENST00000372806	ENST00000523601	ENSP00000361892	ENSP00000429744	top1	8
ENSG00000127663	ENSG00000066135	KDM4B	KDM4A	ENST00000372396	ENST00000159111	ENSP00000361473	ENSP00000159111	top1	8
ENSG00000006740	ENSG00000140750	ARHGAP44	ARHGAP17	ENST00000379672	ENST00000289968	ENSP00000368994	ENSP00000289968	top1	8
ENSG00000095585	ENSG00000109684	BLNK	CLNK	ENST00000224337	ENST00000226951	ENSP00000224337	ENSP00000226951	top1	3
ENSG00000187416	ENSG00000156959	LHFPL3	LHFPL4	ENST00000287585	ENST00000424859	ENSP00000287585	ENSP00000393128	top1	7
ENSG00000070540	ENSG00000157954	WIPI1	WIPI2	ENST00000262139	ENST00000288828	ENSP00000262139	ENSP00000288828	top1	8
ENSG00000112245	ENSG00000184007	PTP4A1	PTP4A2	ENST00000648894	ENST00000647444	ENSP00000497588	ENSP00000493688	top1	8
ENSG00000143994	ENSG00000158201	ABHD1	ABHD3	ENST00000316470	ENST00000289119	ENSP00000326491	ENSP00000289119	top1	8
ENSG00000101255	ENSG00000071575	TRIB3	TRIB2	ENST00000155926	ENST00000422053	ENSP00000155926	ENSP00000415416	top1	5
ENSG00000159199	ENSG00000154518	ATP5MC1	ATP5MC3	ENST00000284727	ENST00000393366	ENSP00000284727	ENSP00000377033	top1	6
ENSG00000128709	ENSG00000180806	HOXD9	HOXC9	ENST00000249499	ENST00000508190	ENSP00000249499	ENSP00000423861	top1	5
ENSG00000115520	ENSG00000135469	COQ10B	COQ10A	ENST00000263960	ENST00000308197	ENSP00000263960	ENSP00000312587	top1	8
ENSG00000153310	ENSG00000197872	FAM49B	FAM49A	ENST00000519824	ENST00000381323	ENSP00000429150	ENSP00000370724	top1	7
ENSG00000187994	ENSG00000174791	RINL	RIN1	ENST00000311320	ENST00000591812	ENSP00000310406	ENSP00000467107	top1	3
ENSG00000155158	ENSG00000085831	TTC39B	TTC39A	ENST00000447632	ENST00000512701	ENSP00000393952	ENSP00000422496	top1	8
ENSG00000171303	ENSG00000169427	KCNK3	KCNK9	ENST00000648164	ENST00000302909	ENSP00000498198	ENSP00000306275	top1	8
ENSG00000213047	ENSG00000119522	DENND1B	DENND1A	ENST00000373624	ENST00000620048	ENSP00000362727	ENSP00000479816	top1	7
ENSG00000167525	ENSG00000100078	PROCA1	PLA2G3	ENST00000215885	ENST00000301039	ENSP00000215885	ENSP00000301039	top1	3
ENSG00000245848	ENSG00000092067	CEBPA	CEBPE	ENST00000206513	ENST00000498907	ENSP00000206513	ENSP00000427514	top1	6
ENSG00000137825	ENSG00000143772	ITPKA	ITPKB	ENST00000260386	ENST00000429204	ENSP00000260386	ENSP00000411152	top1	6
ENSG00000170581	ENSG00000115415	STAT2	STAT1	ENST00000361099	ENST00000314128	ENSP00000354394	ENSP00000315768	top1	4
ENSG00000104812	ENSG00000111713	GYS1	GYS2	ENST00000323798	ENST00000261195	ENSP00000317904	ENSP00000261195	top1	8
ENSG00000007171	ENSG00000089250	NOS2	NOS1	ENST00000313735	ENST00000618760	ENSP00000327251	ENSP00000477999	top1	7
ENSG00000138347	ENSG00000129116	MYPN	PALLD	ENST00000505667	ENST00000358913	ENSP00000425556	ENSP00000351790	top1	6
ENSG00000100504	ENSG00000100994	PYGL	PYGB	ENST00000216392	ENST00000216962	ENSP00000216392	ENSP00000216962	top1	8
ENSG00000144746	ENSG00000243279	ARL6IP5	PRAF2	ENST00000273258	ENST00000553851	ENSP00000273258	ENSP00000451962	top1	7
ENSG00000092841	ENSG00000168530	MYL6	MYL1	ENST00000550697	ENST00000352451	ENSP00000446955	ENSP00000307280	top1	8
ENSG00000188064	ENSG00000154764	WNT7B	WNT7A	ENST00000285018	ENST00000339464	ENSP00000285018	ENSP00000341032	top1	7
ENSG00000150361	ENSG00000109790	KLHL1	KLHL5	ENST00000504108	ENST00000377844	ENSP00000423897	ENSP00000367075	top1	6
ENSG00000141367	ENSG00000070371	CLTC	CLTCL1	ENST00000427926	ENST00000621829	ENSP00000441158	ENSP00000479606	top1	7
ENSG00000159753	ENSG00000186648	CARMIL2	CARMIL3	ENST00000334583	ENST00000342740	ENSP00000334958	ENSP00000340467	top1	7
ENSG00000135298	ENSG00000121753	ADGRB3	ADGRB2	ENST00000373655	ENST00000370598	ENSP00000362759	ENSP00000359630	top1	5
ENSG00000153317	ENSG00000151693	ASAP1	ASAP2	ENST00000281419	ENST00000518721	ENSP00000281419	ENSP00000429900	top1	6
ENSG00000123243	ENSG00000162267	ITIH5	ITIH3	ENST00000397146	ENST00000449956	ENSP00000380333	ENSP00000415769	top1	5
ENSG00000203943	ENSG00000141858	SAMD13	SAMD1	ENST00000533683	ENST00000370673	ENSP00000431971	ENSP00000359707	top1	4
ENSG00000124215	ENSG00000129910	CDH26	CDH15	ENST00000348616	ENST00000289746	ENSP00000339390	ENSP00000289746	top1	2
ENSG00000163660	ENSG00000221978	CCNL1	CCNL2	ENST00000295926	ENST00000400809	ENSP00000295926	ENSP00000383611	top1	8
ENSG00000134852	ENSG00000170485	CLOCK	NPAS2	ENST00000513440	ENST00000335681	ENSP00000426983	ENSP00000338283	top1	8
ENSG00000182255	ENSG00000177272	KCNA4	KCNA3	ENST00000369769	ENST00000328224	ENSP00000358784	ENSP00000328511	top1	7
ENSG00000171813	ENSG00000170234	PWWP2B	PWWP2A	ENST00000307063	ENST00000305233	ENSP00000305151	ENSP00000306324	top1	4
ENSG00000140350	ENSG00000143401	ANP32A	ANP32E	ENST00000465139	ENST00000583931	ENSP00000417864	ENSP00000463154	top1	8
ENSG00000171532	ENSG00000123307	NEUROD2	NEUROD4	ENST00000242994	ENST00000302584	ENSP00000242994	ENSP00000306754	top1	6
ENSG00000090060	ENSG00000115421	PAPOLA	PAPOLG	ENST00000216277	ENST00000238714	ENSP00000216277	ENSP00000238714	top1	8
ENSG00000168348	ENSG00000173404	INSM2	INSM1	ENST00000307169	ENST00000310227	ENSP00000306523	ENSP00000312631	top1	8
ENSG00000125746	ENSG00000143924	EML2	EML4	ENST00000587152	ENST00000318522	ENSP00000468312	ENSP00000320663	top1	7
ENSG00000081189	ENSG00000116604	MEF2C	MEF2D	ENST00000340208	ENST00000348159	ENSP00000340874	ENSP00000271555	top1	7
ENSG00000144426	ENSG00000160796	NBEAL1	NBEAL2	ENST00000449802	ENST00000450053	ENSP00000399903	ENSP00000415034	top1	6
ENSG00000205301	ENSG00000161013	MGAT4D	MGAT4B	ENST00000337755	ENST00000511113	ENSP00000338487	ENSP00000421185	top1	4
ENSG00000106772	ENSG00000140299	PRUNE2	BNIP2	ENST00000376718	ENST00000267859	ENSP00000365908	ENSP00000267859	top1	4
ENSG00000117598	ENSG00000148123	PLPPR5	PLPPR1	ENST00000263177	ENST00000374874	ENSP00000263177	ENSP00000364008	top1	7
ENSG00000109572	ENSG00000073464	CLCN3	CLCN4	ENST00000380833	ENST00000347613	ENSP00000370213	ENSP00000261514	top1	8
ENSG00000174744	ENSG00000100916	BRMS1	BRMS1L	ENST00000216807	ENST00000425825	ENSP00000216807	ENSP00000396052	top1	7
ENSG00000109685	ENSG00000165671	NSD2	NSD1	ENST00000382895	ENST00000439151	ENSP00000372351	ENSP00000395929	top1	8
ENSG00000121898	ENSG00000088882	CPXM2	CPXM1	ENST00000380605	ENST00000241305	ENSP00000369979	ENSP00000241305	top1	6
ENSG00000180818	ENSG00000170689	HOXC10	HOXB9	ENST00000311177	ENST00000303460	ENSP00000309439	ENSP00000307321	top1	3
ENSG00000148826	ENSG00000163623	NKX6-2	NKX6-1	ENST00000368592	ENST00000295886	ENSP00000357581	ENSP00000295886	top1	6
ENSG00000155744	ENSG00000122591	FAM126B	FAM126A	ENST00000432176	ENST00000418596	ENSP00000403396	ENSP00000393667	top1	7
ENSG00000161847	ENSG00000162437	RAVER1	RAVER2	ENST00000611074	ENST00000371072	ENSP00000482486	ENSP00000360112	top1	3
ENSG00000129521	ENSG00000135766	EGLN3	EGLN1	ENST00000250457	ENST00000366641	ENSP00000250457	ENSP00000355601	top1	7
ENSG00000102908	ENSG00000100968	NFAT5	NFATC4	ENST00000413692	ENST00000349945	ENSP00000388910	ENSP00000338806	top1	4
ENSG00000129250	ENSG00000054523	KIF1C	KIF1B	ENST00000263934	ENST00000320785	ENSP00000263934	ENSP00000320821	top1	6
ENSG00000148343	ENSG00000180488	MIGA2	MIGA1	ENST00000358369	ENST00000443751	ENSP00000351138	ENSP00000393675	top1	8
ENSG00000152380	ENSG00000162391	FAM151B	FAM151A	ENST00000282226	ENST00000302250	ENSP00000282226	ENSP00000306888	top1	5
ENSG00000147140	ENSG00000121390	NONO	PSPC1	ENST00000338910	ENST00000276079	ENSP00000343966	ENSP00000276079	top1	7
ENSG00000198467	ENSG00000140416	TPM2	TPM1	ENST00000358278	ENST00000645482	ENSP00000351022	ENSP00000496494	top1	7
ENSG00000153250	ENSG00000144642	RBMS1	RBMS3	ENST00000383767	ENST00000348849	ENSP00000373277	ENSP00000294904	top1	7
ENSG00000138802	ENSG00000113615	SEC24B	SEC24A	ENST00000398844	ENST00000504968	ENSP00000381823	ENSP00000428564	top1	8
ENSG00000162407	ENSG00000067113	PLPP3	PLPP1	ENST00000264775	ENST00000371250	ENSP00000264775	ENSP00000360296	top1	8
ENSG00000160293	ENSG00000134215	VAV2	VAV3	ENST00000370056	ENST00000371850	ENSP00000359073	ENSP00000360916	top1	8
ENSG00000184304	ENSG00000115825	PRKD1	PRKD3	ENST00000379066	ENST00000415220	ENSP00000368356	ENSP00000390535	top1	8
ENSG00000134057	ENSG00000157456	CCNB1	CCNB2	ENST00000256442	ENST00000288207	ENSP00000256442	ENSP00000288207	top1	7
ENSG00000113555	ENSG00000138650	PCDH12	PCDH10	ENST00000231484	ENST00000264360	ENSP00000231484	ENSP00000264360	top1	4
ENSG00000155252	ENSG00000038210	PI4K2A	PI4K2B	ENST00000264864	ENST00000370631	ENSP00000264864	ENSP00000359665	top1	8
ENSG00000123159	ENSG00000137960	GIPC1	GIPC2	ENST00000393033	ENST00000370759	ENSP00000376753	ENSP00000359795	top1	8
ENSG00000127249	ENSG00000159363	ATP13A4	ATP13A2	ENST00000342695	ENST00000326735	ENSP00000339182	ENSP00000327214	top1	8
ENSG00000107566	ENSG00000147475	ERLIN1	ERLIN2	ENST00000421367	ENST00000276461	ENSP00000410964	ENSP00000276461	top1	8
ENSG00000108813	ENSG00000006377	DLX4	DLX6	ENST00000518156	ENST00000240306	ENSP00000428480	ENSP00000240306	top1	5
ENSG00000147432	ENSG00000169684	CHRNB3	CHRNA5	ENST00000289957	ENST00000299565	ENSP00000289957	ENSP00000299565	top1	5
ENSG00000105808	ENSG00000111344	RASA4	RASAL1	ENST00000262940	ENST00000546530	ENSP00000262940	ENSP00000450244	top1	6
ENSG00000187678	ENSG00000136158	SPRY4	SPRY2	ENST00000377102	ENST00000344120	ENSP00000366306	ENSP00000344967	top1	6
ENSG00000134308	ENSG00000175793	YWHAQ	SFN	ENST00000381844	ENST00000339276	ENSP00000371267	ENSP00000340989	top1	5
ENSG00000188816	ENSG00000215612	HMX2	HMX1	ENST00000339992	ENST00000400677	ENSP00000341108	ENSP00000383516	top1	5
ENSG00000159713	ENSG00000179636	TPPP3	TPPP2	ENST00000564104	ENST00000321760	ENSP00000462435	ENSP00000317595	top1	7
ENSG00000196428	ENSG00000102804	TSC22D2	TSC22D1	ENST00000458659	ENST00000361875	ENSP00000397435	ENSP00000354543	top1	4
ENSG00000171777	ENSG00000068831	RASGRP4	RASGRP2	ENST00000354024	ENST00000615439	ENSP00000338864	ENSP00000479844	top1	5
ENSG00000125378	ENSG00000125845	BMP4	BMP2	ENST00000245451	ENST00000378827	ENSP00000245451	ENSP00000368104	top1	6
ENSG00000149781	ENSG00000073712	FERMT3	FERMT2	ENST00000343279	ENST00000279227	ENSP00000342858	ENSP00000279227	top1	6
ENSG00000182732	ENSG00000182901	RGS6	RGS7	ENST00000553525	ENST00000366565	ENSP00000451030	ENSP00000355523	top1	8
ENSG00000141052	ENSG00000186260	MYOCD	MRTFB	ENST00000425538	ENST00000571589	ENSP00000401678	ENSP00000459626	top1	5
ENSG00000154447	ENSG00000172985	SH3RF1	SH3RF3	ENST00000284637	ENST00000309415	ENSP00000284637	ENSP00000309186	top1	8
ENSG00000257103	ENSG00000149657	LSM14A	LSM14B	ENST00000279068	ENST00000544216	ENSP00000279068	ENSP00000446271	top1	8
ENSG00000145246	ENSG00000118322	ATP10D	ATP10B	ENST00000327245	ENST00000273859	ENSP00000313600	ENSP00000273859	top1	8
ENSG00000135655	ENSG00000114316	USP15	USP4	ENST00000265560	ENST00000280377	ENSP00000265560	ENSP00000280377	top1	6
ENSG00000166024	ENSG00000104679	R3HCC1L	R3HCC1	ENST00000265806	ENST00000612478	ENSP00000265806	ENSP00000483494	top1	5
ENSG00000183718	ENSG00000176979	TRIM52	TRIM60	ENST00000647760	ENST00000611618	ENSP00000497401	ENSP00000483005	top1	4
ENSG00000167769	ENSG00000177076	ACER1	ACER2	ENST00000301452	ENST00000340967	ENSP00000301452	ENSP00000342609	top1	5
ENSG00000110675	ENSG00000179387	ELMOD1	ELMOD2	ENST00000265840	ENST00000323570	ENSP00000265840	ENSP00000326342	top1	7
ENSG00000198914	ENSG00000196767	POU3F3	POU3F4	ENST00000373200	ENST00000361360	ENSP00000362296	ENSP00000355001	top1	8
ENSG00000141503	ENSG00000154310	MINK1	TNIK	ENST00000355280	ENST00000436636	ENSP00000347427	ENSP00000399511	top1	7
ENSG00000151224	ENSG00000168906	MAT1A	MAT2A	ENST00000372213	ENST00000306434	ENSP00000361287	ENSP00000303147	top1	8
ENSG00000196911	ENSG00000025800	KPNA5	KPNA6	ENST00000373625	ENST00000368564	ENSP00000362728	ENSP00000357552	top1	8
ENSG00000135503	ENSG00000123612	ACVR1B	ACVR1C	ENST00000243349	ENST00000541224	ENSP00000243349	ENSP00000442656	top1	6
ENSG00000106665	ENSG00000130779	CLIP2	CLIP1	ENST00000223398	ENST00000620786	ENSP00000223398	ENSP00000479322	top1	8
ENSG00000169071	ENSG00000185483	ROR2	ROR1	ENST00000375708	ENST00000371079	ENSP00000364860	ENSP00000360120	top1	8
ENSG00000151726	ENSG00000164398	ACSL1	ACSL6	ENST00000515030	ENST00000379264	ENSP00000422607	ENSP00000368566	top1	8
ENSG00000113555	ENSG00000165194	PCDH12	PCDH19	ENST00000231484	ENST00000373034	ENSP00000231484	ENSP00000362125	top1	4
ENSG00000165730	ENSG00000173320	STOX1	STOX2	ENST00000298596	ENST00000308497	ENSP00000298596	ENSP00000311257	top1	5
ENSG00000128052	ENSG00000102755	KDR	FLT1	ENST00000282397	ENST00000645273	ENSP00000282397	ENSP00000495159	top1	6
ENSG00000164056	ENSG00000168939	SPRY1	SPRY3	ENST00000610581	ENST00000302805	ENSP00000481675	ENSP00000302978	top1	6
ENSG00000136352	ENSG00000125816	NKX2-1	NKX2-4	ENST00000351817	ENST00000354822	ENSP00000345147	ENSP00000346879	top1	7
ENSG00000160951	ENSG00000050628	PTGER1	PTGER3	ENST00000356595	ENST00000292513	ENSP00000349003	ENSP00000292513	top1	3
ENSG00000172725	ENSG00000110880	CORO1B	CORO1C	ENST00000420959	ENST00000341356	ENSP00000394496	ENSP00000340211	top1	8
ENSG00000156475	ENSG00000221914	PPP2R2B	PPP2R2A	ENST00000394414	ENST00000315985	ENSP00000377936	ENSP00000325074	top1	8
ENSG00000008441	ENSG00000162599	NFIX	NFIA	ENST00000397661	ENST00000371189	ENSP00000380781	ENSP00000360231	top1	7
ENSG00000090674	ENSG00000055732	MCOLN1	MCOLN3	ENST00000370589	ENST00000264079	ENSP00000359621	ENSP00000264079	top1	8
ENSG00000136840	ENSG00000184005	ST6GALNAC4	ST6GALNAC3	ENST00000335791	ENST00000328299	ENSP00000336733	ENSP00000329214	top1	4
ENSG00000100842	ENSG00000111859	EFS	NEDD9	ENST00000216733	ENST00000379446	ENSP00000216733	ENSP00000368759	top1	3
ENSG00000251201	ENSG00000166557	TMED7-TICAM2	TMED3	ENST00000299705	ENST00000282382	ENSP00000299705	ENSP00000282382	top1	5
ENSG00000011454	ENSG00000152061	RABGAP1	RABGAP1L	ENST00000373647	ENST00000251507	ENSP00000362751	ENSP00000251507	top1	7
ENSG00000125733	ENSG00000137942	TRIP10	FNBP1L	ENST00000313244	ENST00000271234	ENSP00000320117	ENSP00000271234	top1	8
ENSG00000004399	ENSG00000198753	PLXND1	PLXNB3	ENST00000324093	ENST00000538966	ENSP00000317128	ENSP00000442736	top1	5
ENSG00000181827	ENSG00000143390	RFX7	RFX5	ENST00000290524	ENST00000559447	ENSP00000290524	ENSP00000453281	top1	5
ENSG00000129167	ENSG00000139287	TPH1	TPH2	ENST00000250018	ENST00000333850	ENSP00000250018	ENSP00000329093	top1	7
ENSG00000113722	ENSG00000131264	CDX1	CDX4	ENST00000231656	ENST00000373514	ENSP00000231656	ENSP00000362613	top1	7
ENSG00000198728	ENSG00000169744	LDB1	LDB2	ENST00000304523	ENST00000425280	ENSP00000306772	ENSP00000392466	top1	8
ENSG00000071564	ENSG00000140262	TCF3	TCF12	ENST00000262965	ENST00000438423	ENSP00000262965	ENSP00000388940	top1	8
ENSG00000120251	ENSG00000125675	GRIA2	GRIA3	ENST00000296526	ENST00000622768	ENSP00000296526	ENSP00000481554	top1	7
ENSG00000147257	ENSG00000179399	GPC3	GPC5	ENST00000394299	ENST00000377067	ENSP00000377836	ENSP00000366267	top1	6
ENSG00000135387	ENSG00000110888	CAPRIN1	CAPRIN2	ENST00000298892	ENST00000341394	ENSP00000298892	ENSP00000340329	top1	3
ENSG00000075702	ENSG00000137802	WDR62	MAPKBP1	ENST00000401500	ENST00000456763	ENSP00000384792	ENSP00000393099	top1	6
ENSG00000076826	ENSG00000130559	CAMSAP3	CAMSAP1	ENST00000446248	ENST00000389532	ENSP00000416797	ENSP00000374183	top1	7
ENSG00000128591	ENSG00000136068	FLNC	FLNB	ENST00000325888	ENST00000490882	ENSP00000327145	ENSP00000420213	top1	7
ENSG00000115194	ENSG00000158014	SLC30A3	SLC30A2	ENST00000233535	ENST00000374276	ENSP00000233535	ENSP00000363394	top1	5
ENSG00000185811	ENSG00000161405	IKZF1	IKZF3	ENST00000346872	ENST00000644005	ENSP00000344544	ENSP00000496453	top1	4
ENSG00000103018	ENSG00000166347	CYB5B	CYB5A	ENST00000307892	ENST00000340533	ENSP00000308430	ENSP00000341625	top1	8
ENSG00000196935	ENSG00000196220	SRGAP1	SRGAP3	ENST00000383836	ENST00000355086	ENSP00000373347	ENSP00000347198	top1	7
ENSG00000153789	ENSG00000188343	FAM92B	FAM92A	ENST00000539556	ENST00000518322	ENSP00000443411	ENSP00000429367	top1	6
ENSG00000131264	ENSG00000165556	CDX4	CDX2	ENST00000373514	ENST00000381020	ENSP00000362613	ENSP00000370408	top1	7
ENSG00000197576	ENSG00000198353	HOXA4	HOXC4	ENST00000360046	ENST00000430889	ENSP00000353151	ENSP00000399808	top1	6
ENSG00000109381	ENSG00000120690	ELF2	ELF1	ENST00000379550	ENST00000239882	ENSP00000368868	ENSP00000239882	top1	4
ENSG00000092199	ENSG00000184672	HNRNPC	RALYL	ENST00000554455	ENST00000517638	ENSP00000451291	ENSP00000430128	top1	5
[truncated: 1,133 more rows]
